# Supplementary material for: A Distinctive Metabolomics Pattern Associated with the Administration of Combined Sacubitril/Valsartan to Healthy Subjects: A Kinetic Approach
Source: Pharmaceuticals (Basel). 2025 Aug 25;18(9):1264. doi: 10.3390/ph18091264 (PMC12472557; doi:10.3390/ph18091264)
Supplement: Supplementary file 1 [file pharmaceuticals-18-01264-s001.zip]

Archive with 1 entries (1 files):
- pharmaceuticals-3787293-supplementary.xlsx
