# Supplementary material for: A Distinctive Metabolomics Pattern Associated with the Administration of Combined Sacubitril/Valsartan to Healthy Subjects: A Kinetic Approach
Source: Pharmaceuticals (Basel). 2025 Aug 25;18(9):1264. doi: 10.3390/ph18091264 (PMC12472557; doi:10.3390/ph18091264)
Supplement: Supplementary file 1 [file pharmaceuticals-18-01264-s001.zip › pharmaceuticals-3787293-supplementary.xlsx]

## Sheet: S1
Supplementary 1: One Way ANOVA
Compound	Retention Time	Mass	p (Corr) ( [After Cmax1] vs [After Cmax2] vs [Before Cmax1] vs [Before Cmax2] vs [Before Cmax3] vs [Cmax] vs [Post-dose] vs [Pre-dose] )	p ([After Cmax2] vs [After Cmax1])	p ([Before Cmax1] vs [After Cmax1])	p ([Before Cmax2] vs [After Cmax1])	p ([Before Cmax3] vs [After Cmax1])	p ([Post-dose] vs [After Cmax1])	p ([Pre-dose] vs [After Cmax1])	p ([Before Cmax1] vs [After Cmax2])	p ([Before Cmax2] vs [After Cmax2])	p ([Before Cmax3] vs [After Cmax2])	p ([Cmax] vs [After Cmax2])	p ([Post-dose] vs [After Cmax2])	p ([Pre-dose] vs [After Cmax2])	p ([Before Cmax2] vs [Before Cmax1])	p ([Before Cmax3] vs [Before Cmax1])	p ([Cmax] vs [Before Cmax1])	p ([Post-dose] vs [Before Cmax1])	p ([Pre-dose] vs [Before Cmax1])	p ([Before Cmax3] vs [Before Cmax2])	p ([Cmax] vs [Before Cmax2])	p ([Post-dose] vs [Before Cmax2])	p ([Pre-dose] vs [Before Cmax2])	p ([Cmax] vs [Before Cmax3])	p ([Post-dose] vs [Before Cmax3])	p ([Pre-dose] vs [Before Cmax3])	p ([Post-dose] vs [Cmax])	p ([Pre-dose] vs [Cmax])	p ([Pre-dose] vs [Post-dose])	FC ([After Cmax1] vs [After Cmax2])	Log FC ([After Cmax1] vs [After Cmax2])	FC (abs) ([After Cmax1] vs [After Cmax2])	Regulation	FC ([After Cmax1] vs [Before Cmax1])	Log FC ([After Cmax1] vs [Before Cmax1])	FC (abs) ([After Cmax1] vs [Before Cmax1])	Regulation ([After Cmax1] vs [Before Cmax1])	FC ([After Cmax1] vs [Before Cmax2])	Log FC ([After Cmax1] vs [Before Cmax2])	FC (abs) ([After Cmax1] vs [Before Cmax2])	Regulation ([After Cmax1] vs [Before Cmax2])	FC ([After Cmax1] vs [Before Cmax3])	Log FC ([After Cmax1] vs [Before Cmax3])	FC (abs) ([After Cmax1] vs [Before Cmax3])	Regulation ([After Cmax1] vs [Before Cmax3])	FC ([After Cmax1] vs [Cmax])	Log FC ([After Cmax1] vs [Cmax])	FC (abs) ([After Cmax1] vs [Cmax])
0.77_1022.8308m/z	0.773834	1022.83	0.00359503											0.0074152	0.00119629													0.00493556	0.00079069		-1.25459	-0.327212	1.25459	down	-1.0128	-0.0183442	1.0128	down	-1.0147	-0.0210503	1.0147	down	1.08943	0.123569	1.08943	up	-1.28173	-0.358095	1.28173
0.77_1056.8218m/z	0.773834	1056.82	0.0159184					0.0285021	0.0164223					0.0174783	0.00979371													0.0187198	0.0105381		-1.02928	-0.0416414	1.02928	down	1.15256	0.204836	1.15256	up	1.14222	0.191837	1.14222	up	1.27139	0.346412	1.27139	up	-1.0252	-0.0359084	1.0252
0.77_1090.8165m/z	0.773834	1090.82	0.00259069						0.035182					0.00459142	0.000292566					0.0234022								0.0294878	0.00188929		-1.31097	-0.390635	1.31097	down	-1.02555	-0.0364005	1.02555	down	1.06705	0.0936298	1.06705	up	1.24499	0.31613	1.24499	up	-1.17865	-0.237136	1.17865
0.77_1158.8032m/z	0.773834	1158.8	0.00631438						0.0222898						0.000562272					0.0299534								0.0378434	0.000397893		-1.21512	-0.281097	1.21512	down	1.01761	0.0251815	1.01761	up	1.13693	0.185149	1.13693	up	1.15694	0.210315	1.15694	up	-1.23853	-0.308628	1.23853
0.77_1192.7956m/z	0.773834	1192.8	0.0402625											0.0342693	0.00373827														0.00651449		-1.29163	-0.369188	1.29163	down	-1.08478	-0.117396	1.08478	down	1.14321	0.193094	1.14321	up	1.13622	0.184237	1.13622	up	-1.25108	-0.323177	1.25108
0.77_436.9537m/z	0.773834	436.954	0.00589055											0.00649388	0.00575478					0.0469066								0.00366514	0.00323819		-1.15519	-0.208124	1.15519	down	-1.01928	-0.0275574	1.01928	down	1.12119	0.165036	1.12119	up	1.09518	0.131174	1.09518	up	-1.19176	-0.253091	1.19176
0.77_504.9413m/z	0.773834	504.941	0.00257013						0.0160535					0.0122478	0.00168632					0.0179199								0.00532385	0.000713563		-1.13335	-0.18059	1.13335	down	1.00659	0.00948216	1.00659	up	1.12171	0.165696	1.12171	up	1.11517	0.157265	1.11517	up	-1.18786	-0.248369	1.18786
0.77_572.9284m/z	0.773834	572.928	0.000422211					0.0305352	0.00810562					0.00196579	0.000479784				0.0405376	0.0111771								0.00211366	0.000510858		-1.16712	-0.22295	1.16712	down	1.01825	0.0260959	1.01825	up	1.17377	0.231148	1.17377	up	1.1187	0.161818	1.1187	up	-1.16261	-0.217369	1.16261
0.77_640.9158m/z	0.773834	640.916	0.00139833					0.0350442	0.0155696					0.00456336	0.00179819				0.0489939	0.0224265								0.00249459	0.000987095		-1.12433	-0.169071	1.12433	down	1.02182	0.0311422	1.02182	up	1.22478	0.292527	1.22478	up	1.12002	0.163519	1.12002	up	-1.16065	-0.214932	1.16065
0.77_708.9030m/z	0.773834	708.903	0.00139833					0.0308676	0.0127606					0.00654314	0.00243447				0.0472641	0.0203177								0.00208473	0.000773687		-1.09286	-0.128111	1.09286	down	1.02728	0.0388261	1.02728	up	1.14872	0.200032	1.14872	up	1.1358	0.183708	1.1358	up	-1.16068	-0.214969	1.16068
0.77_750.8840m/z	0.773834	750.884	0.000709147						0.0205459					0.00351367	0.000437325				0.0417549	0.00599362				0.0200825				0.00489944	0.000584957		-1.21383	-0.279569	1.21383	down	-1.06581	-0.0919555	1.06581	down	-1.00125	-0.00179644	1.00125	down	1.07784	0.108142	1.07784	up	-1.19438	-0.256262	1.19438
0.77_776.8903m/z	0.773834	776.89	0.00363937						0.0229684					0.00990755	0.00220599					0.0302794								0.00517833	0.0011229		-1.1341	-0.181551	1.1341	down	1.01658	0.0237195	1.01658	up	1.13163	0.178402	1.13163	up	1.12467	0.169505	1.12467	up	-1.17406	-0.231508	1.17406
0.77_818.8714m/z	0.773834	818.871	0.0149506						0.020015					0.0295191	0.00177691													0.0348253	0.00216		-1.14108	-0.190401	1.14108	down	1.09419	0.129869	1.09419	up	1.16699	0.222788	1.16699	up	1.16504	0.220379	1.16504	up	-1.12943	-0.175593	1.12943
0.77_852.8568m/z	0.773834	852.857	0.0273773											0.00987568	0.00908757													0.0114389	0.0105435		-1.15944	-0.213426	1.15944	down	1.09241	0.12751	1.09241	up	1.10895	0.149195	1.10895	up	1.18559	0.2456	1.18559	up	-1.14976	-0.201337	1.14976
0.77_886.8587m/z	0.773834	886.859	0.00788573						0.0235446					0.0157884	0.00287955					0.0325194								0.0159169	0.00290537		-1.11963	-0.163018	1.11963	down	1.01934	0.0276359	1.01934	up	1.07869	0.109279	1.07869	up	1.18567	0.245706	1.18567	up	-1.11912	-0.162359	1.11912
0.77_912.8652m/z	0.773834	912.865	0.0353707						0.028301						0.008927													0.0406002	0.00606767		-1.06631	-0.0926296	1.06631	down	1.0466	0.0657157	1.0466	up	1.22245	0.289781	1.22245	up	1.1809	0.23989	1.1809	up	-1.08813	-0.121853	1.08813
0.77_920.8467m/z	0.773834	920.847	0.0328688						0.0390203						0.00979026													0.0232167	0.00353656		-1.08304	-0.115091	1.08304	down	1.07221	0.100593	1.07221	up	1.0777	0.107952	1.0777	up	1.15824	0.211934	1.15824	up	-1.14267	-0.192414	1.14267
0.77_954.8451m/z	0.773834	954.845	0.00494916						0.0124774					0.0230594	0.000772212					0.0359518				0.0138274				0.0328659	0.00115823		-1.15275	-0.205085	1.15275	down	1.06231	0.0872003	1.06231	up	1.00565	0.00812476	1.00565	up	1.14866	0.199954	1.14866	up	-1.12911	-0.17519	1.12911
0.77_988.8346m/z	0.773834	988.835	0.0127055						0.0301501					0.018391	0.00347931													0.0176256	0.00331881		-1.12757	-0.173214	1.12757	down	1.07078	0.0986636	1.07078	up	1.10126	0.139161	1.10126	up	1.24346	0.314358	1.24346	up	-1.13035	-0.176775	1.13035
0.79_368.9662m/z	0.790984	368.966	0.00656186						0.0422079					0.00824693	0.00312427					0.0474944								0.00764032	0.00288789		-1.15914	-0.213056	1.15914	down	1.00763	0.0109634	1.00763	up	1.19281	0.254364	1.19281	up	1.09499	0.130915	1.09499	up	-1.16394	-0.219018	1.16394
0.79_414.9398m/z	0.785284	414.94	0.00107613					0.015892	0.0204725					0.00418753	0.00553638				0.0171881	0.0220977								0.000975358	0.00129399		-1.06839	-0.0954355	1.06839	down	1.00411	0.00592038	1.00411	up	1.23908	0.309272	1.23908	up	1.10444	0.143321	1.10444	up	-1.14477	-0.195055	1.14477
0.79_550.9142m/z	0.785284	550.914	0.0373149																									0.00869078	0.01093		-1.06447	-0.0901373	1.06447	down	-1.06017	-0.0842913	1.06017	down	1.24171	0.312327	1.24171	up	1.08867	0.122561	1.08867	up	-1.17844	-0.236878	1.17844
0.79_686.8875m/z	0.785284	686.888	0.0294837											0.0391231	0.029346													0.00558994	0.00398715		-1.13912	-0.187925	1.13912	down	-1.07355	-0.10239	1.07355	down	1.12753	0.173169	1.12753	up	1.0987	0.135796	1.0987	up	-1.26744	-0.341917	1.26744
0.79_822.8614m/z	0.785284	822.861	0.0109239											0.0407451	0.014821					0.0365862								0.0035484	0.00110314		-1.12152	-0.165458	1.12152	down	-1.0642	-0.0897757	1.0642	down	1.116	0.158343	1.116	up	1.10058	0.138269	1.10058	up	-1.28293	-0.359445	1.28293
0.82_296.0675m/z	0.819565	296.067	0.0341982												0.0385029									0.0101706				0.0264521	0.00190106		1.03459	0.0490595	1.03459	up	-1.06986	-0.0974201	1.06986	down	1.12253	0.166759	1.12253	up	-1.13798	-0.186473	1.13798	down	1.23155	0.300473	1.23155
0.84_544.6284m/z	0.8424	544.628	0.00658112						0.025979					0.0312191	0.0016193					0.012031				0.0114272			0.0146982		0.00401196		-1.18263	-0.242	1.18263	down	-1.05083	-0.071529	1.05083	down	-1.05417	-0.0761056	1.05417	down	-1.03775	-0.0534604	1.03775	down	-1.12228	-0.166431	1.12228
0.85_187.0774m/z	0.853851	187.077	0.00262217					0.0262646						0.00242022					0.000708447	0.0369094						0.00224715		0.00156068			-1.14648	-0.197208	1.14648	down	-1.22641	-0.29444	1.22641	down	1.09181	0.126726	1.09181	up	-1.15111	-0.203024	1.15111	down	-1.1742	-0.231678	1.1742
0.88_242.0839m/z	0.876684	242.084	0.0211554						0.0414262					0.00510427	0.00398686								0.044402	0.0361743							1.14033	0.189448	1.14033	up	-1.26249	-0.336277	1.26249	down	1.00846	0.0121546	1.00846	up	-1.1399	-0.188901	1.1399	down	-1.06818	-0.0951609	1.06818
10.06_400.1772m/z	10.0596	400.177	4.24317e-08		0.000581886	0.000777617		0.000119131	0.000189561	0.000664582	0.000899391			0.000119153	0.000203802			0.00684037				0.00922241				0.0116977		0.00012279	0.00150289		1.01007	0.014461	1.01007	up	3.06845	1.61751	3.06845	up	2.87647	1.5243	2.87647	up	1.86166	0.896587	1.86166	up	1.18865	0.249322	1.18865
10.08_262.6249m/z	10.0768	262.625	0.0486625					0.0264787	0.0434225														0.0362742			0.0317078					-1.09608	-0.132356	1.09608	down	-1.12719	-0.172731	1.12719	down	-1.01868	-0.0266987	1.01868	down	-1.01056	-0.0151595	1.01056	down	-1.08459	-0.117147	1.08459
10.27_212.0203m/z	10.2654	212.02	2.18869e-08					0.00011905	0.00918204					0.000119948					0.00315564				0.000119312			0.000119241		0.000119076	0.0362195	0.027889	1.3672	0.451226	1.3672	up	2.3361	1.2241	2.3361	up	1.2784	0.354341	1.2784	up	1.25704	0.330027	1.25704	up	1.13739	0.185728	1.13739
10.69_586.6566m/z	10.6882	586.657	0.0201769					0.00192494						0.0103849					0.00523396				0.000234095			0.00234271		0.00323785		0.00290107	-1.10439	-0.14325	1.10439	down	-1.06467	-0.0904042	1.06467	down	1.16141	0.21588	1.16141	up	-1.00998	-0.0143246	1.00998	down	-1.0304	-0.0432005	1.0304
10.73_429.2460n	10.7279	450.221	2.36232e-07		0.0035018	0.000628644	0.00387711	0.00191347	0.000136326	0.000130259	0.000119979	0.000131951		0.000123897	0.00011906							0.017291						0.0455805	0.00127314		-1.3336	-0.415325	1.3336	down	2.25691	1.17435	2.25691	up	2.55868	1.3554	2.55868	up	2.24792	1.16859	2.24792	up	1.1684	0.224533	1.1684
10.77_599.6780m/z	10.7739	599.678	0.00881319					0.00142482											0.0027974				0.00419202			0.00366816		0.000121697		0.0189697	-1.46017	-0.546136	1.46017	down	-1.1204	-0.164017	1.1204	down	-1.1038	-0.142474	1.1038	down	-1.07395	-0.102925	1.07395	down	1.35346	0.436657	1.35346
10.83_192.0900m/z	10.8254	192.09	0.0077397											0.0242181					0.000358141				0.00250446			0.0146427				0.000147014	-1.13952	-0.18843	1.13952	down	-1.52532	-0.609108	1.52532	down	-1.33978	-0.421998	1.33978	down	-1.09685	-0.13336	1.09685	down	1.08306	0.115112	1.08306
10.86_616.0080m/z	10.8596	616.008	0.00205792					0.000213737						0.0469852					0.00159454				0.00120281			0.00108494		0.000121262		0.000999011	-1.5956	-0.674103	1.5956	down	-1.14987	-0.201471	1.14987	down	-1.17534	-0.233084	1.17534	down	-1.12356	-0.168075	1.12356	down	1.19814	0.260795	1.19814
11.33_347.2167m/z	11.3339	347.217	0.00986833											0.0135436	0.0117156								0.0404561	0.0355577				0.0109967	0.00948548		1.25224	0.32451	1.25224	up	1.05768	0.0809026	1.05768	up	1.13509	0.182801	1.13509	up	1.09676	0.133246	1.09676	up	1.2743	0.3497	1.2743
11.34_253.1105m/z	11.3393	253.11	0.0145415					0.0010891						0.0052984												0.0132779		0.00186479			-1.11016	-0.150768	1.11016	down	-1.54365	-0.626342	1.54365	down	-1.45291	-0.53895	1.45291	down	-1.18299	-0.242442	1.18299	down	-1.03612	-0.0511976	1.03612
11.41_437.2174m/z	11.4078	437.217	4.66906e-08		0.00673836			0.000519425	0.000193348	0.000140368	0.00389397			0.000119553	0.000119107			0.0245009								0.0355852	0.0106603	0.00202047	0.000539222		1.37722	0.461759	1.37722	up	-2.5099	-1.32763	2.5099	down	-1.87326	-0.905552	1.87326	down	-1.4385	-0.524569	1.4385	down	-1.14598	-0.196578	1.14598
11.43_383.1750n	11.425	382.168	0		0.000119048	0.030561		0.000119048	0.000119048	0.000119048	0.00372495			0.000119048	0.000119048	0.000119905	0.000119048	0.000119048		0.000119048		0.0228051	0.000119048	0.000119048		0.000119048	0.000119048	0.000119048	0.000119048	0.000119048	-1.1288	-0.174787	1.1288	down	5.28506	2.40192	5.28506	up	1.81357	0.858832	1.81357	up	1.33097	0.412474	1.33097	up	-1.01833	-0.02621	1.01833
11.43_385.1817n	11.425	384.174	3.23256e-35		0.000119048	0.000211954		0.000119048	0.000119048	0.000119048	0.000121645			0.000119048	0.000119048	0.000788001	0.000119049	0.000119048	0.00161156	0.000269561		0.000221386	0.000119048	0.000119048		0.000119048	0.000119048	0.000119048	0.000119048		-1.15542	-0.20842	1.15542	down	5.85551	2.54979	5.85551	up	2.46859	1.30369	2.46859	up	1.52805	0.611689	1.52805	up	1.00421	0.00606613	1.00421
11.43_483.1014n	11.425	482.094	2.03703e-32		0.000119048	0.00162059		0.000119048	0.000119048	0.000119048	0.000274815			0.000119048	0.000119048		0.000142091	0.000119049		0.000298624		0.00229928	0.00133763	0.000119048		0.000119081	0.000119048	0.000119048	0.000119048	0.0191494	-1.15371	-0.206282	1.15371	down	6.74199	2.75317	6.74199	up	2.84186	1.50683	2.84186	up	1.62199	0.697764	1.62199	up	1.02609	0.0371633	1.02609
11.43_534.1104m/z	11.425	534.11	0		0.000119048			0.000119048	0.000119048	0.000119048	0.00349894			0.000119048	0.000119048	0.000160731	0.000119054	0.000119048	0.00011905			0.0201775	0.000119048	0.00126448		0.000119048	0.000119627	0.000119048	0.000119048	0.000119048	-1.12648	-0.171827	1.12648	down	2.92074	1.54633	2.92074	up	1.47837	0.564007	1.47837	up	1.18762	0.248067	1.18762	up	-1.05024	-0.0707132	1.05024
11.44_282.1535m/z	11.4422	282.154	6.32415e-27		0.000119048	0.000122417		0.000119048	0.000119048	0.000119048	0.000119088	0.0179919		0.000119048	0.000119048		0.000160916	0.000119048				0.000125532	0.00364241	0.000702508		0.00011905	0.000119048	0.000119048	0.000119048		-1.16986	-0.226334	1.16986	down	4.63555	2.21274	4.63555	up	2.82771	1.49964	2.82771	up	1.62121	0.697071	1.62121	up	1.02558	0.0364394	1.02558
11.44_451.1644n	11.4422	472.139	1.66542e-33		0.000119058			0.000119048	0.000119048	0.000119048				0.000119048	0.000119048	0.000434585	0.000119953	0.000119052		0.000119064			0.000119048	0.000119048		0.000119048	0.000119048	0.000119048	0.000119048	0.0144858	-1.10381	-0.142495	1.10381	down	4.22429	2.07871	4.22429	up	1.55519	0.637087	1.55519	up	1.18889	0.24962	1.18889	up	-1.03415	-0.0484521	1.03415
11.44_466.1208m/z	11.4422	466.121	0		0.0001203			0.000119048	0.000119102	0.000119114				0.000119048	0.00011905	0.0129779	0.000202278	0.00011955	0.00459074				0.000119048	0.00180903		0.000119048	0.000124705	0.000119048	0.000119067	0.0295995	-1.12729	-0.172862	1.12729	down	3.62207	1.85681	3.62207	up	1.62332	0.698946	1.62332	up	1.21431	0.280142	1.21431	up	-1.03934	-0.0556644	1.03934
11.44_494.1528m/z	11.4422	494.153	4.65285e-15		0.00011934	0.00424507		0.000119048	0.000119295	0.000119054	0.000449086			0.000119048	0.000119053		0.00574807	0.000148708					0.000394701			0.000119178	0.00518466	0.000119048	0.000144826		-1.18513	-0.245041	1.18513	down	5.57676	2.47943	5.57676	up	2.61259	1.38548	2.61259	up	1.70573	0.770388	1.70573	up	1.26714	0.34158	1.26714
11.80_249.1811m/z	11.7968	249.181	0.000224918		0.00892483			0.000225785		0.00535888				0.000173581												0.0177631		0.00136649			-1.03488	-0.0494572	1.03488	down	2.24239	1.16504	2.24239	up	1.78315	0.834428	1.78315	up	1.35738	0.440826	1.35738	up	1.14394	0.194005	1.14394
11.85_155.5696m/z	11.8482	155.57	0.018948											0.0182875	0.0321252								0.0481117					0.0024616	0.0047095		1.20615	0.270408	1.20615	up	-1.58903	-0.668143	1.58903	down	1.00456	0.00656527	1.00456	up	-1.03495	-0.0495583	1.03495	down	1.29331	0.371069	1.29331
11.85_274.0630m/z	11.8482	274.063	0.00243276					0.0125737						0.00463417				0.0195416					0.0257182			0.00368998		0.00107149			-1.00102	-0.00146609	1.00102	down	3.07297	1.61963	3.07297	up	1.18569	0.245728	1.18569	up	-1.02562	-0.0364914	1.02562	down	-1.16949	-0.225876	1.16949
11.85_322.6130m/z	11.8482	322.613	1.55865e-19		0.000119082			0.000119048	0.000119048	0.000119049				0.000119048	0.000119048	0.000895454	0.000124503	0.000119054					0.000120021	0.000123575		0.000119049	0.000119058	0.000119048	0.000119048		-1.10021	-0.137778	1.10021	down	3.05407	1.61073	3.05407	up	1.41265	0.498409	1.41265	up	1.17207	0.229053	1.17207	up	-1.05126	-0.0721257	1.05126
11.87_1206.4939n	11.8654	1189.49	2.65906e-24		0.000119048	0.000119048	0.00729495	0.000119048	0.000119048	0.000119048	0.000119048	0.00219702		0.000119048	0.000119048		0.000135179	0.000119048			0.000307891	0.000119048				0.000169039	0.000119048	0.000119048	0.000119048		-1.09227	-0.12733	1.09227	down	11.9456	3.57841	11.9456	up	8.05954	3.0107	8.05954	up	2.5173	1.33188	2.5173	up	1.31854	0.398943	1.31854
11.87_140.0591n	11.8654	163.048	1.03175e-16		0.000119058	0.000303839		0.000119048	0.000119061	0.000119048	0.000120595	0.00490059		0.000119048	0.000119048		0.00444164	0.000119051				0.000207363				0.000890497	0.00524345	0.000119048	0.000119052		-1.16084	-0.215163	1.16084	down	2.59308	1.37467	2.59308	up	1.95604	0.967937	1.95604	up	1.49145	0.576716	1.49145	up	-1.02529	-0.0360255	1.02529
11.87_153.0622n	11.8654	176.062	2.31115e-22		0.000119048	0.000119321	0.0040924	0.000119048	0.000119048	0.000119048	0.000119055	0.000469479		0.000119048	0.000119048		0.000284755	0.000119048				0.000129774	0.0449266		0.0406126	0.000131752	0.000210246	0.000119048	0.000119048		-1.10515	-0.144246	1.10515	down	3.74947	1.90669	3.74947	up	2.53924	1.3444	2.53924	up	1.81733	0.861821	1.81733	up	1.11938	0.162701	1.11938
11.87_193.5802m/z	11.8654	193.58	1.40376e-25		0.000119048	0.0207168		0.000119048	0.000119048	0.000119048	0.00734127			0.000119048	0.000119048	0.0073151	0.000122426	0.000119051				0.0427519	0.000120633	0.000119113		0.000119048	0.000119048	0.000119048	0.000119048		-1.06077	-0.0851145	1.06077	down	3.89115	1.9602	3.89115	up	1.83876	0.878737	1.83876	up	1.31614	0.396317	1.31614	up	1.04589	0.0647268	1.04589
11.87_215.0864m/z	11.8654	215.086	1.96706e-10		0.000126186			0.000122171	0.000131723	0.000121136				0.000119928	0.000122853		0.00106817	0.000131404								0.000609302	0.00161948	0.000124545	0.00014073		-1.05963	-0.0835572	1.05963	down	3.6271	1.85882	3.6271	up	1.78662	0.837234	1.78662	up	1.29764	0.37589	1.29764	up	1.02706	0.0385237	1.02706
11.87_224.0919m/z	11.8654	224.092	7.19647e-28		0.000119048	0.000253161		0.000119048	0.000119048	0.000119048	0.000120685	0.0237259		0.000119048	0.000119048	0.00195524	0.000119075	0.000119048				0.00022369	0.000120769	0.000119277		0.000119048	0.000119048	0.000119048	0.000119048		-1.13421	-0.181686	1.13421	down	3.22282	1.68832	3.22282	up	1.87513	0.906994	1.87513	up	1.36995	0.454126	1.36995	up	-1.00774	-0.0111238	1.00774
11.87_241.0914m/z	11.8654	241.091	4.47309e-07		0.000546683			0.00350598	0.0004957	0.00015909				0.000544185	0.000153656		0.0263983	0.000313909									0.0239653	0.00184479	0.00028913		-1.09512	-0.131091	1.09512	down	2.08405	1.05939	2.08405	up	1.43998	0.526053	1.43998	up	1.21376	0.279483	1.21376	up	-1.03113	-0.0442277	1.03113
11.87_261.0294m/z	11.8654	261.029	2.90959e-28		0.000119289			0.000119048	0.000119048	0.000119053				0.000119048	0.000119048	0.000226943	0.000121746	0.000119085	0.00853309	0.000120242			0.000119048	0.000119048		0.000119048	0.000119048	0.000119048	0.000119048		-1.16211	-0.216751	1.16211	down	4.11008	2.03916	4.11008	up	1.33217	0.413775	1.33217	up	1.11174	0.152826	1.11174	up	-1.07942	-0.110256	1.07942
11.87_297.6221m/z	11.8654	297.622	3.97577e-14		0.000123884			0.00011974	0.000119052	0.000119614				0.000119118	0.000119048	0.00536116	0.00016382	0.000119586					0.00142492	0.000151058		0.000126549	0.000119123	0.000119114	0.000119048		-1.09232	-0.1274	1.09232	down	3.35855	1.74784	3.35855	up	1.41746	0.503306	1.41746	up	1.10431	0.14314	1.10431	up	-1.09453	-0.130312	1.09453
11.87_326.6414m/z	11.8654	326.641	3.95083e-07		0.0447409			0.00480389	0.0006337	0.0109579				0.000966324	0.000190804		0.0269295	0.00151896					0.0463355	0.00752333		0.00261807	0.000366133	0.000194042	0.000123877		-1.09262	-0.127797	1.09262	down	1.79923	0.847383	1.79923	up	1.1483	0.1995	1.1483	up	-1.03401	-0.04825	1.03401	down	-1.22068	-0.287687	1.22068
11.87_450.1442m/z	11.8654	450.144	0.00101333		0.0162362			0.00160603		0.00810434				0.000767073				0.0300068								0.0492351		0.0032408			-1.04643	-0.0654696	1.04643	down	2.05642	1.04014	2.05642	up	1.29503	0.372985	1.29503	up	1.25129	0.323413	1.25129	up	1.04356	0.0615075	1.04356
11.87_454.1600m/z	11.8654	454.16	1.88391e-05		0.000168199			0.000828856	0.0312422	0.000123651	0.0202779			0.000204308	0.00632578		0.000606818	0.000138302				0.0487265				0.00523431		0.000433511	0.0167636		-1.10266	-0.140984	1.10266	down	2.91593	1.54395	2.91593	up	1.7177	0.780478	1.7177	up	1.06255	0.0875334	1.06255	up	-1.04055	-0.0573531	1.04055
11.87_455.1153m/z	11.8654	455.115	3.51084e-10		0.0083364			0.000144009	0.00110533	0.000220246				0.000119122	0.000125853		0.0175558	0.00013218					0.000595935	0.0112128		0.000189823	0.00246381	0.000119053	0.000119751		-1.39272	-0.477901	1.39272	down	3.16418	1.66183	3.16418	up	1.19397	0.255771	1.19397	up	1.03795	0.0537304	1.03795	up	-1.5877	-0.666941	1.5877
11.87_462.1443n	11.8654	232.079	1.66549e-39		0.000119048	0.00150799		0.000119048	0.000119048	0.000119048	0.000241849			0.000119048	0.000119048	0.000119295	0.000119048	0.000119048		0.000119049		0.00183528	0.000119048	0.000119048		0.000119048	0.000119048	0.000119048	0.000119048	0.000987496	-1.09883	-0.135972	1.09883	down	4.95372	2.30851	4.95372	up	1.91887	0.940257	1.91887	up	1.31624	0.396426	1.31624	up	1.00905	0.0130002	1.00905
11.87_483.1169m/z	11.8654	483.117	1.69279e-22		0.000119048	0.0185692		0.000119048	0.000119048	0.000119048	0.00224389			0.000119048	0.000119048	0.0016571	0.00011915	0.000119048				0.0184601	0.000119083	0.000698079		0.000119048	0.000119072	0.000119048	0.000119048		-1.1323	-0.179252	1.1323	down	4.5356	2.18129	4.5356	up	1.93758	0.954254	1.93758	up	1.29262	0.370299	1.29262	up	-1.00037	-0.000540096	1.00037
11.87_483.2856m/z	11.8654	483.286	1.0129e-05		0.0022497	0.000121526				0.00188948	0.00012097							0.00978335			0.00427448	0.000139003	0.0270848	0.0014107							-1.01879	-0.0268501	1.01879	down	4.61223	2.20546	4.61223	up	9.52517	3.25174	9.52517	up	1.86867	0.902008	1.86867	up	1.11298	0.154421	1.11298
11.87_486.1231n	11.8654	469.12	4.86825e-33		0.000119048	0.00660547		0.000119048	0.000119048	0.000119048	0.000579549			0.000119048	0.000119048	0.000343824	0.000119052	0.000119048	0.00172562	0.000348308		0.00610251	0.000119048	0.000119048		0.000119048	0.000119048	0.000119048	0.000119048		-1.13064	-0.177143	1.13064	down	4.31994	2.11101	4.31994	up	1.88818	0.916993	1.88818	up	1.31163	0.391363	1.31163	up	-1.00408	-0.00587636	1.00408
11.87_607.2246m/z	11.8654	607.225	5.28936e-14		0.000120018	0.00710525		0.000119048	0.000119049	0.000119269	0.00274591			0.000119048	0.000119048		0.000968924	0.000119916				0.00661425	0.00695235	0.028048		0.000119572	0.000123972	0.000119048	0.000119049		-1.05276	-0.0741701	1.05276	down	3.20051	1.6783	3.20051	up	1.9382	0.954717	1.9382	up	1.25727	0.330292	1.25727	up	-1.07364	-0.102505	1.07364
11.87_654.2429n	11.8654	350.111	1.25618e-18		0.00011907	0.0323563		0.000119048	0.000119048	0.000119048	0.00518829			0.000119048	0.000119048	0.0279892	0.000173242	0.000119072				0.0334352	0.00030886	0.000280211		0.000119099	0.000119089	0.000119048	0.000119048		-1.12676	-0.172177	1.12676	down	3.78848	1.92162	3.78848	up	1.93652	0.953467	1.93652	up	1.37078	0.455001	1.37078	up	1.00233	0.00336332	1.00233
11.87_663.2982n	11.8654	354.638	4.64772e-14		0.00136946			0.000119061	0.000125503	0.000120686	0.0246609			0.000119048	0.000119049		0.00962488	0.000129355					0.000241352	0.00990413		0.000119387	0.000208529	0.000119048	0.000119064		-1.34997	-0.432922	1.34997	down	2.3784	1.24999	2.3784	up	1.43521	0.521264	1.43521	up	1.12206	0.166145	1.12206	up	-1.25205	-0.324289	1.25205
11.87_822.3055n	11.8654	805.302	3.25539e-38		0.000119048	0.000119049	0.0263779	0.000119048	0.000119048	0.000119048	0.000119048	0.00515414		0.000119048	0.000119048	0.000132428	0.000119048	0.000119048			0.00626183	0.000119077	0.000119048	0.000119048		0.000119048	0.000119048	0.000119048	0.000119048		-1.10511	-0.144195	1.10511	down	10.9366	3.4511	10.9366	up	3.92984	1.97447	3.92984	up	1.8965	0.923339	1.8965	up	1.12255	0.16678	1.12255
11.87_824.2793n	11.8654	424.138	5.4494e-25		0.000119048	0.00180773		0.000119048	0.000119048	0.000119048	0.000231669			0.000119048	0.000119048	0.0142507	0.000120279	0.000119048	0.0285637			0.00160293	0.000119052	0.000207595		0.000119048	0.000119048	0.000119048	0.000119048		-1.12886	-0.174862	1.12886	down	4.07433	2.02656	4.07433	up	2.0907	1.06399	2.0907	up	1.39401	0.479241	1.39401	up	-1.00634	-0.00911409	1.00634
11.87_850.2220n	11.8654	426.134	2.47866e-13		0.000188215			0.000119048	0.000127185	0.000124769				0.000119048	0.00011959		0.00289249	0.000161377					0.000205235			0.000119099	0.000592148	0.000119048	0.000123815		-1.16743	-0.223341	1.16743	down	4.24873	2.08703	4.24873	up	1.99558	0.996808	1.99558	up	1.30173	0.380433	1.30173	up	-1.03225	-0.045793	1.03225
11.87_860.2560n	11.8654	843.253	2.36054e-23		0.000119048	0.000208031		0.000119048	0.000119048	0.000119048	0.000120876			0.000119048	0.000119048	0.0336881	0.000119286	0.000119048				0.000184265	0.000438306	0.0053454		0.000119048	0.000119056	0.000119048	0.000119048		-1.18764	-0.248103	1.18764	down	5.27008	2.39782	5.27008	up	2.71757	1.44232	2.71757	up	1.50575	0.590484	1.50575	up	-1.01487	-0.0212894	1.01487
11.87_874.1942n	11.8654	438.104	1.23678e-16		0.000119292	0.0484252		0.000119048	0.00012054	0.000119066	0.0121376			0.000119048	0.000119177		0.000244579	0.000119204				0.0383598	0.000120988			0.000119048	0.000651446	0.000119048	0.000120024		-1.10552	-0.144724	1.10552	down	4.20401	2.07177	4.20401	up	1.94069	0.956568	1.94069	up	1.32336	0.404203	1.32336	up	-1.01812	-0.0259014	1.01812
11.87_894.1859n	11.8654	448.1	4.12808e-17		0.0001191	0.00625325		0.000119048	0.000119188	0.000119048	0.000439091			0.000119048	0.000119049		0.000184287	0.000119071				0.00387288	0.000495218			0.000119051	0.000259769	0.000119048	0.000119112		-1.15443	-0.207177	1.15443	down	3.36651	1.75126	3.36651	up	1.96378	0.973633	1.96378	up	1.29406	0.371905	1.29406	up	-1.02594	-0.0369411	1.02594
11.88_1149.5274n	11.8825	1172.52	1.29704e-14		0.000119048	0.000119048	0.00118468	0.000119048	0.00011905	0.000119048	0.000119048	0.00046352		0.000119048	0.000119048			0.000119073			0.0176013	0.00011905			0.0165998	0.0499907		0.000119068	0.000119293		-1.07247	-0.100942	1.07247	down	6.58097	2.7183	6.58097	up	6.77287	2.75977	6.77287	up	2.7615	1.46545	2.7615	up	1.10239	0.140634	1.10239
11.88_139.0546m/z	11.8825	139.055	1.33211e-22		0.000119048	0.000776429		0.000119048	0.000119048	0.000119048	0.000356396			0.000119048	0.000119048		0.000200905	0.000119055				0.00631331	0.000128054	0.000133273		0.000119048	0.000119048	0.000119048	0.000119048		-1.05271	-0.0741036	1.05271	down	4.91516	2.29724	4.91516	up	2.44914	1.29228	2.44914	up	1.65274	0.72486	1.65274	up	1.13472	0.182337	1.13472
11.88_146.0539m/z	11.8825	146.054	0.0141292															0.00111277				0.0103628						0.000190231	0.000324676		1.06785	0.0947121	1.06785	up	-1.631	-0.705761	1.631	down	-1.38014	-0.464819	1.38014	down	-1.21207	-0.277478	1.21207	down	1.98393	0.988361	1.98393
11.88_152.0617m/z	11.8825	152.062	4.35008e-21		0.00011907			0.000119048	0.000119048	0.00011905	0.0176439			0.000119048	0.000119048	0.0161097	0.000195485	0.000119157					0.000119878	0.000119391		0.000119048	0.000119048	0.000119048	0.000119048		-1.09236	-0.127444	1.09236	down	4.47394	2.16155	4.47394	up	2.01695	1.01217	2.01695	up	1.45267	0.53871	1.45267	up	1.06782	0.0946689	1.06782
11.88_154.9899n	11.8825	137.987	7.62464e-08		0.00133924			0.000153719	0.000403317	0.000384562				0.000124887	0.000174971		0.0348111	0.00139422								0.0022118	0.0114487	0.000155622	0.000417479		-1.0919	-0.126839	1.0919	down	2.7181	1.4426	2.7181	up	1.63119	0.705923	1.63119	up	1.25919	0.332491	1.25919	up	1.00274	0.0039435	1.00274
11.88_161.5604m/z	11.8825	161.56	2.39121e-11		0.00615492			0.000119126	0.000137635	0.000939822				0.000119051	0.000120336		0.0433484	0.000582932					0.000300955	0.010303		0.000121248	0.000410604	0.000119049	0.000119656		-1.13788	-0.186351	1.13788	down	2.47194	1.30564	2.47194	up	1.45391	0.539942	1.45391	up	1.15995	0.214068	1.15995	up	-1.17752	-0.235754	1.17752
11.88_167.0498n	11.8825	168.057	3.07435e-17		0.000119068			0.000119074	0.000119048	0.000119051	0.021772			0.000119052	0.000119048	0.015997	0.00019972	0.000119134					0.0186556	0.000122814		0.00021907	0.000119049	0.000119161	0.000119048		-1.08576	-0.118701	1.08576	down	5.95737	2.57468	5.95737	up	2.31029	1.20807	2.31029	up	1.57059	0.651303	1.57059	up	1.07306	0.101729	1.07306
11.88_167.0847m/z	11.8825	167.085	1.09623e-29		0.000119048	0.00187328		0.000119048	0.000119048	0.000119048	0.000393473			0.000119048	0.000119048	0.00815893	0.00012015	0.000119048	0.00185479			0.00496876	0.000119048	0.000238335		0.000119048	0.00011905	0.000119048	0.000119048		-1.08522	-0.117981	1.08522	down	4.06472	2.02316	4.06472	up	2.03115	1.02229	2.03115	up	1.41108	0.496798	1.41108	up	1.05041	0.0709559	1.05041
11.88_191.0855m/z	11.8825	191.085	3.24913e-16		0.000119109	0.00947317		0.000119048	0.000119048	0.000119055	0.00267317			0.000119048	0.000119048		0.000470568	0.000119384				0.025049	0.00537424	0.0117611		0.000121455	0.000126745	0.000119048	0.00011905		-1.09122	-0.125936	1.09122	down	5.08519	2.3463	5.08519	up	2.3155	1.21132	2.3155	up	1.51589	0.600169	1.51589	up	1.07503	0.104381	1.07503
11.88_192.0857m/z	11.8825	192.086	1.40395e-27		0.000119048	0.000121371		0.000119048	0.000119048	0.000119048	0.000119196	0.011528		0.000119048	0.000119048	0.0173603	0.000119348	0.000119048	0.00105169			0.000147624	0.000119048			0.000119048	0.00012752	0.000119048	0.000119048	0.000178798	-1.0868	-0.120082	1.0868	down	4.33732	2.1168	4.33732	up	2.42854	1.28009	2.42854	up	1.61316	0.689887	1.61316	up	1.08686	0.120162	1.08686
11.88_193.1006m/z	11.8825	193.101	1.22642e-34		0.000119048	0.000119049	0.00714899	0.000119048	0.000119048	0.000119048	0.000119048	0.00066974		0.000119048	0.000119048	0.000781082	0.000119048	0.000119048			0.0328417	0.000119148	0.000119132	0.000119059		0.000119048	0.000119048	0.000119048	0.000119048		-1.11098	-0.151835	1.11098	down	5.47113	2.45184	5.47113	up	2.8377	1.50472	2.8377	up	1.74793	0.805644	1.74793	up	1.11074	0.151518	1.11074
11.88_195.0807n	11.8825	178.077	4.79885e-39		0.000119048	0.000119049	0.00698173	0.000119048	0.000119048	0.000119048	0.000119048	0.000628206		0.000119048	0.000119048	0.000135508	0.000119048	0.000119048		0.0307151	0.02695	0.000119083	0.000119048	0.000119048	0.0422915	0.000119048	0.000119048	0.000119048	0.000119048		-1.11158	-0.152606	1.11158	down	6.14705	2.6199	6.14705	up	2.82979	1.5007	2.82979	up	1.73681	0.796441	1.73681	up	1.09107	0.125749	1.09107
11.88_211.5662m/z	11.8825	211.566	1.47786e-36		0.000119048			0.000119048	0.000119048	0.000119048	0.0102593			0.000119048	0.000119048	0.000119319	0.000119048	0.000119048		0.000119048			0.000119048	0.000119048		0.000119048	0.000119048	0.000119048	0.000119048	0.000275604	-1.12706	-0.172569	1.12706	down	4.90956	2.29559	4.90956	up	1.67982	0.748303	1.67982	up	1.27354	0.348848	1.27354	up	-1.00185	-0.00266808	1.00185
11.88_221.1324m/z	11.8825	221.132	3.80502e-24		0.000119048	0.000121706		0.000119048	0.000119048	0.000119048	0.000119264	0.0190921		0.000119048	0.000119048	0.0347773	0.00011968	0.000119048				0.000211711	0.00257913	0.00183927		0.000119055	0.000119052	0.000119048	0.000119048		-1.09456	-0.130355	1.09456	down	5.14075	2.36198	5.14075	up	2.83555	1.50363	2.83555	up	1.71993	0.78235	1.71993	up	1.15348	0.205993	1.15348
11.88_283.1562n	11.8825	266.153	1.6621e-41		0.000119048	0.000119709		0.000119048	0.000119048	0.000119048	0.000119083	0.0121836		0.000119048	0.000119048	0.000119202	0.000119048	0.000119048	0.0338584	0.000124957		0.00012736	0.000119048	0.000119048		0.000119048	0.000119048	0.000119048	0.000119048		-1.08787	-0.121505	1.08787	down	6.56586	2.71498	6.56586	up	2.50813	1.32661	2.50813	up	1.60075	0.678748	1.60075	up	1.08301	0.115045	1.08301
11.88_284.1606n	11.8825	165.07	1.05138e-29		0.000119048	0.000119248	0.0217708	0.000119048	0.000119048	0.000119048	0.000119053	0.00270351		0.000119048	0.000119048	0.00247939	0.000119052	0.000119048				0.00012384	0.000130211	0.000124172		0.000119048	0.000119048	0.000119048	0.000119048		-1.11102	-0.151882	1.11102	down	5.29192	2.40379	5.29192	up	2.73029	1.44906	2.73029	up	1.73763	0.797118	1.73763	up	1.10761	0.147452	1.10761
11.88_291.6057m/z	11.8825	291.606	0.000231034		0.00819123			0.000204328	0.0299978	0.0162722				0.000330876			0.0101495	0.020891					0.028581			0.000232287	0.0362971	0.000415341			1.03799	0.0537958	1.03799	up	1.94674	0.961061	1.94674	up	1.28872	0.365936	1.28872	up	-1.03144	-0.0446578	1.03144	down	1.0528	0.0742262	1.0528
11.88_304.6288m/z	11.8825	304.629	1.03318e-18		0.000119095			0.000119048	0.000119048	0.000119049	0.0289931			0.000119048	0.000119048	0.00635618	0.000135486	0.000119059					0.000127291	0.000184813		0.00011905	0.000119088	0.000119048	0.000119048		-1.09634	-0.13269	1.09634	down	2.49484	1.31895	2.49484	up	1.45704	0.543044	1.45704	up	1.1784	0.236824	1.1784	up	-1.03752	-0.0531417	1.03752
11.88_312.6277m/z	11.8825	312.628	4.25071e-05		0.008917			0.0115757	0.00112916	0.00823478				0.0107001	0.00104019		0.0461332	0.00546895									0.00718299	0.00713996	0.000688851		-1.00596	-0.00857771	1.00596	down	2.42193	1.27616	2.42193	up	1.4149	0.500695	1.4149	up	1.14111	0.190435	1.14111	up	-1.03666	-0.0519391	1.03666
11.88_317.6345n	11.8825	318.642	1.58585e-15		0.000201344			0.000119048	0.000225545	0.000155014				0.000119048	0.000166024	0.0451288	0.000275047	0.000119669	0.00707429				0.000119051			0.000119048	0.000319437	0.000119048	0.000119894	0.0058029	-1.03503	-0.0496753	1.03503	down	2.66795	1.41573	2.66795	up	1.38002	0.46469	1.38002	up	1.02785	0.0396308	1.02785	up	-1.20715	-0.271604	1.20715
11.88_330.1345n	11.8825	166.075	1.94905e-28		0.000119048	0.00012562		0.000119048	0.000119048	0.000119048	0.000119474	0.0216768		0.000119048	0.000119048	0.00424732	0.000119074	0.000119048				0.000168316	0.0001303	0.000119192		0.000119048	0.000119048	0.000119048	0.000119048		-1.09787	-0.134711	1.09787	down	5.15556	2.36613	5.15556	up	2.53171	1.34011	2.53171	up	1.62032	0.696274	1.62032	up	1.07784	0.108138	1.07784
11.88_330.1432m/z	11.8825	330.143	0.00221154		0.00526672	0.0247427		0.00166713	0.00844501	0.00426698	0.0204918			0.00134698	0.00686736			0.041389										0.0152673			-1.01521	-0.0217764	1.01521	down	2.67815	1.42124	2.67815	up	2.22249	1.15218	2.22249	up	1.52798	0.611622	1.52798	up	1.17301	0.230212	1.17301
11.88_351.1040m/z	11.8825	351.104	2.10294e-29		0.000119048	0.00394916		0.000119048	0.000119048	0.000119048	0.000151726			0.000119048	0.000119048	0.000131924	0.000119048	0.000119048				0.00053869	0.000119075	0.000119048		0.000119048	0.000119048	0.000119048	0.000119048		-1.20389	-0.267698	1.20389	down	4.19282	2.06792	4.19282	up	1.8368	0.877198	1.8368	up	1.29636	0.374464	1.29636	up	-1.09704	-0.133617	1.09704
11.88_381.1261n	11.8825	202.561	1.01464e-21		0.00011907			0.000119048	0.000119048	0.000119048				0.000119048	0.000119048	0.000493771	0.000122358	0.000119058					0.000119652	0.000119048		0.000119049	0.000119048	0.000119048	0.000119048		-1.14307	-0.192908	1.14307	down	4.70647	2.23464	4.70647	up	1.60771	0.685005	1.60771	up	1.25134	0.323476	1.25134	up	-1.03105	-0.0441136	1.03105
11.88_383.1720n	11.8825	384.179	0		0.000119048	0.000147532		0.000119048	0.000119048	0.000119048	0.000122466			0.000119048	0.000119048	0.00011908	0.000119048	0.000119048	0.036229	0.000119048		0.000307415	0.000119048	0.000119048		0.000119048	0.000119048	0.000119048	0.000119048	0.000713871	-1.07672	-0.106641	1.07672	down	6.6606	2.73565	6.6606	up	2.31386	1.2103	2.31386	up	1.52572	0.609493	1.52572	up	1.07403	0.103033	1.07403
11.88_403.1515m/z	11.8825	403.152	5.967e-42		0.000119048	0.000130116		0.000119048	0.000119048	0.000119048	0.00011926			0.000119048	0.000119048	0.000119756	0.000119048	0.000119048	0.000122055	0.00014396		0.000128313	0.000119048	0.000119048		0.000119048	0.000119048	0.000119048	0.000119048		-1.14315	-0.193019	1.14315	down	7.10578	2.82899	7.10578	up	2.4696	1.30428	2.4696	up	1.47341	0.559164	1.47341	up	-1.00644	-0.00926704	1.00644
11.88_422.1562n	11.8825	223.076	2.22152e-29		0.000119048	0.00216098		0.000119048	0.000119048	0.000119048	0.000180597			0.000119048	0.000119048	0.000307036	0.00011905	0.000119048				0.000926999	0.000119048	0.000119048		0.000119048	0.000119048	0.000119048	0.000119048		-1.15056	-0.202333	1.15056	down	4.09943	2.03542	4.09943	up	1.92782	0.946972	1.92782	up	1.34453	0.427101	1.34453	up	-1.04097	-0.0579276	1.04097
11.88_439.1278n	11.8825	220.571	7.0349e-27		0.000119048	0.0150863		0.000119048	0.000119048	0.000119048	0.00103216			0.000119048	0.000119048	0.00112109	0.00011913	0.000119048		0.0377972		0.00136692	0.000119391	0.000119048		0.000119048	0.000119048	0.000119048	0.000119048		-1.16033	-0.214534	1.16033	down	4.20446	2.07192	4.20446	up	1.90792	0.931999	1.90792	up	1.31284	0.392692	1.31284	up	-1.14283	-0.192612	1.14283
11.88_521.0501n	11.8825	522.057	1.43864e-16		0.000119966			0.000119077	0.000119049	0.000119094				0.000119049	0.000119048	0.000412426	0.000121319	0.000119173					0.000137514	0.000120789		0.000119128	0.000119052	0.000119051	0.000119048		-1.12278	-0.167077	1.12278	down	3.71244	1.89237	3.71244	up	1.24146	0.312035	1.24146	up	1.03805	0.0538757	1.03805	up	-1.08165	-0.113236	1.08165
11.88_621.1957m/z	11.8825	621.196	3.8352e-28		0.000119048	0.000119067		0.000119048	0.000119048	0.000119048	0.000119048	0.00868474		0.000119048	0.000119048		0.000173565	0.000119048	0.000125052		0.00343962	0.000119063	0.000119074	0.00474201		0.000119048	0.000119048	0.000119048	0.000119048		-1.19411	-0.255931	1.19411	down	3.93061	1.97476	3.93061	up	2.96691	1.56896	2.96691	up	1.54422	0.62688	1.54422	up	-1.00809	-0.0116187	1.00809
11.88_673.2525n	11.8825	337.634	8.22405e-15		0.000177454			0.000119066	0.000119053	0.000130344				0.00011905	0.000119048	0.0150832	0.000190056	0.000135294					0.000152343	0.000132018		0.000119071	0.000119055	0.000119051	0.000119049		-1.06985	-0.0974061	1.06985	down	2.63334	1.39689	2.63334	up	1.31447	0.394485	1.31447	up	1.00837	0.0120281	1.00837	up	-1.05439	-0.0764036	1.05439
11.88_766.3465n	11.8825	789.336	1.71173e-38		0.000119048	0.000119048	0.000333868	0.000119048	0.000119048	0.000119048	0.000119048	0.000154274		0.000119048	0.000119048	0.00264882	0.000119048	0.000119048			0.000854047	0.000119048	0.000119172	0.000119972	0.0131741	0.000119048	0.000119048	0.000119048	0.000119048		-1.07981	-0.110778	1.07981	down	10.787	3.43122	10.787	up	5.17916	2.37272	5.17916	up	2.33951	1.22621	2.33951	up	1.22694	0.295068	1.22694
11.88_842.2435n	11.8825	422.129	2.0685e-41		0.000119048			0.000119048	0.000119048	0.000119048	0.0157702			0.000119048	0.000119048	0.000140479	0.000119052	0.000119048	0.0413258	0.000119048			0.000119048	0.000119048		0.000119048	0.000119048	0.000119048	0.000119048	0.000259914	-1.08949	-0.123652	1.08949	down	4.92567	2.30032	4.92567	up	1.77533	0.828086	1.77533	up	1.30232	0.381083	1.30232	up	1.01636	0.0234168	1.01636
11.88_848.2616n	11.8825	849.269	3.75569e-20		0.000119048	0.000284964		0.000119048	0.000119048	0.000119048	0.000125565			0.000119048	0.000119048	0.0134238	0.000119278	0.000119048				0.000234818	0.0454417	0.0103812		0.000120989	0.000119197	0.000119048	0.000119048		-1.1538	-0.206391	1.1538	down	6.02706	2.59145	6.02706	up	2.52405	1.33574	2.52405	up	1.52817	0.611804	1.52817	up	-1.01704	-0.0243698	1.01704
11.90_230.5410m/z	11.8997	230.541	1.70776e-13		0.000128873			0.000119219	0.000119124	0.000119553				0.000119053	0.00011905	0.0100285	0.000552016	0.000122883					0.000676172	0.000421507		0.000132259	0.000125605	0.000119106	0.000119073		-1.14959	-0.201117	1.14959	down	3.47797	1.79825	3.47797	up	1.49735	0.58241	1.49735	up	1.2234	0.290894	1.2234	up	-1.04685	-0.0660596	1.04685
11.90_239.5494m/z	11.8997	239.549	4.16949e-16		0.000119057			0.000119072	0.000119053	0.000119048	0.0243412			0.000119048	0.000119048	0.00140972	0.000119539	0.000119048					0.00253216	0.00106383		0.000120238	0.000119367	0.00011905	0.000119048		-1.16201	-0.216618	1.16201	down	3.47727	1.79796	3.47727	up	1.5401	0.623022	1.5401	up	1.13375	0.181097	1.13375	up	-1.07843	-0.108938	1.07843
11.90_250.5619n	11.8997	292.596	6.94875e-25		0.000119168			0.000119048	0.000119049	0.000119049	0.0415848			0.000119048	0.000119048	0.00364276	0.000125018	0.000119052	0.00721873				0.000119048	0.000331509		0.000119048	0.00011919	0.000119048	0.000119048		-1.15821	-0.211892	1.15821	down	3.1091	1.6365	3.1091	up	1.4866	0.572012	1.4866	up	1.1409	0.190168	1.1409	up	-1.1055	-0.144701	1.1055
11.90_263.5789m/z	11.8997	263.579	1.34187e-08		0.00760095			0.000120008		0.000905358				0.00011908	0.0198437		0.00618344	0.000996763					0.000188417			0.000119743		0.000119086	0.0216659		-1.13908	-0.18787	1.13908	down	2.1522	1.10581	2.1522	up	1.20631	0.270597	1.20631	up	-1.01309	-0.0187564	1.01309	down	-1.13223	-0.179165	1.13223
11.90_456.1319n	11.8997	251.055	1.69279e-22		0.000119055			0.000119048	0.000119048	0.000119048	0.0129255			0.000119048	0.000119048	0.00121446	0.000119671	0.000119048					0.000119261	0.000119086		0.000119048	0.000119048	0.000119048	0.000119048		-1.17753	-0.235769	1.17753	down	2.77344	1.47167	2.77344	up	1.45459	0.540617	1.45459	up	1.12917	0.175262	1.12917	up	-1.06915	-0.0964686	1.06915
11.90_505.0754n	11.8997	506.083	7.77461e-20		0.000150593			0.000119048	0.000119048	0.000119719				0.000119048	0.000119048	0.00213038	0.000146108	0.000120735					0.000119048	0.000119054		0.000119048	0.000119048	0.000119048	0.000119048		-1.17137	-0.228198	1.17137	down	2.83772	1.50473	2.83772	up	1.22354	0.291065	1.22354	up	-1.00677	-0.00973142	1.00677	down	-1.13003	-0.176362	1.13003
11.90_541.1901m/z	11.8997	541.19	0.00581659											0.0134446												0.0024665	0.0219506	0.00123311	0.0117404		-1.3034	-0.382284	1.3034	down	1.09917	0.136417	1.09917	up	1.12423	0.168938	1.12423	up	-1.50269	-0.587543	1.50269	down	-1.51297	-0.597382	1.51297
11.92_252.0638m/z	11.9168	252.064	0.0012821					0.00582269						0.00192942	0.0322445											0.00379579		0.00267759	0.0423297		-1.08551	-0.118375	1.08551	down	1.9884	0.991606	1.9884	up	1.40885	0.494513	1.40885	up	-1.03263	-0.0463287	1.03263	down	-1.05952	-0.0834102	1.05952
12.17_262.0770m/z	12.1682	262.077	0.0130164					0.0028054						0.00846407					0.00812217				0.00286845			0.000335478		0.000924717		0.0112249	1.08333	0.115479	1.08333	up	1.08836	0.122154	1.08836	up	1.00175	0.00251683	1.00175	up	-1.18947	-0.250315	1.18947	down	-1.11438	-0.15624	1.11438
12.19_290.0723m/z	12.1854	290.072	2.84272e-07					0.000119065						0.00011973					0.000121432				0.000119441			0.000119097		0.000119269		0.000119258	1.2062	0.270467	1.2062	up	1.29168	0.369249	1.29168	up	1.17142	0.228261	1.17142	up	1.05363	0.0753734	1.05363	up	1.13687	0.185062	1.13687
12.36_350.1663m/z	12.3621	350.166	8.75456e-19					0.000119048	0.000119048					0.000119048	0.000119048				0.000119054	0.00013078			0.000119048	0.000119083		0.000119048	0.000119048	0.000119048	0.000119048		-1.08261	-0.114518	1.08261	down	1.88652	0.915726	1.88652	up	1.35675	0.44015	1.35675	up	1.12312	0.167518	1.12312	up	-1.10624	-0.145661	1.10624
12.36_392.2167n	12.3621	391.209	3.95857e-05					0.00265317	0.00792007					0.000285761	0.000748358											0.0168792	0.0437505	0.000158908	0.000281139		-1.13193	-0.178789	1.13193	down	1.32588	0.406948	1.32588	up	1.24118	0.311711	1.24118	up	1.1051	0.144174	1.1051	up	-1.20059	-0.263748	1.20059
12.36_434.2215m/z	12.3621	434.222	0		0.002258			0.000119048	0.000119048	0.000212668				0.000119048	0.000119048		0.0319231	0.000220549	0.000119048	0.000119048			0.000119048	0.000119048		0.000119048	0.000119048	0.000119048	0.000119048	0.000119104	-1.09714	-0.133752	1.09714	down	1.61399	0.690631	1.61399	up	1.2135	0.279179	1.2135	up	1.10189	0.139983	1.10189	up	-1.09471	-0.130544	1.09471
12.36_437.2355n	12.3621	436.228	4.79885e-39		0.00532357			0.000119048	0.000119048	0.000839742				0.000119048	0.000119048		0.0426974	0.000705227	0.000119048	0.000119048			0.000119048	0.000119048		0.000119048	0.000119048	0.000119048	0.000119048		-1.09538	-0.131431	1.09538	down	1.8927	0.920446	1.8927	up	1.32425	0.405179	1.32425	up	1.11949	0.16284	1.11949	up	-1.10492	-0.143939	1.10492
12.36_475.2209n	12.3621	456.203	0		0.0386923			0.000119048	0.000119048	0.00663795				0.000119048	0.000119048			0.00652215	0.000119048	0.000119048			0.000119048	0.000119048		0.000119048	0.000119048	0.000119048	0.000119048		-1.09201	-0.126982	1.09201	down	1.6286	0.70363	1.6286	up	1.21835	0.284932	1.21835	up	1.08568	0.118604	1.08568	up	-1.0929	-0.128167	1.0929
12.36_503.2187n	12.3621	524.193	0					0.000119048	0.000119048					0.000119048	0.000119048				0.000119048	0.000119111			0.000119048	0.000119048		0.000119048	0.000119048	0.000119048	0.000119048		-1.1007	-0.138418	1.1007	down	1.58929	0.668386	1.58929	up	1.18535	0.245316	1.18535	up	1.06833	0.0953547	1.06833	up	-1.0842	-0.116633	1.0842
12.36_519.1819n	12.3621	518.175	0		0.0287916			0.000119048	0.000119048	0.00299442				0.000119048	0.000119048			0.00400565	0.000119048	0.000119048			0.000119048	0.000119048		0.000119048	0.000119048	0.000119048	0.000119048	0.000133061	-1.11907	-0.162306	1.11907	down	1.68473	0.752514	1.68473	up	1.22937	0.297915	1.22937	up	1.08817	0.121909	1.08817	up	-1.10387	-0.142566	1.10387
12.36_521.1679m/z	12.3621	521.168	2.72077e-18					0.000119066	0.000119061	0.0336436				0.000119048	0.000119048				0.00262798	0.00222039			0.000225031	0.000204826		0.000119338	0.000119271	0.000119049	0.000119048		-1.13756	-0.185944	1.13756	down	1.5839	0.66348	1.5839	up	1.38751	0.472495	1.38751	up	1.0992	0.13646	1.0992	up	-1.09837	-0.13536	1.09837
12.46_325.6094m/z	12.4596	325.609	1.39891e-05		0.000525416			0.00118997	0.000443502	0.000708748				0.00165591	0.000590656		0.00881057	0.000192017								0.019472	0.00729102	0.000330916	0.00017574		1.07897	0.10966	1.07897	up	3.11651	1.63993	3.11651	up	1.73542	0.795288	1.73542	up	1.16114	0.215546	1.16114	up	-1.03351	-0.047554	1.03351
12.53_425.1395m/z	12.5282	425.14	0.00371124					0.00033464						0.000179346					0.00128141				0.000870665			0.000873502		0.0136567		0.00652395	1.12087	0.164614	1.12087	up	-1.17424	-0.231725	1.17424	down	-1.12417	-0.16886	1.12417	down	-1.1246	-0.169407	1.1246	down	-1.53774	-0.620815	1.53774
12.65_218.5748m/z	12.6482	218.575	2.13955e-11		0.000324905			0.000119268	0.000132534	0.000142482				0.000119061	0.000120234	0.0429466	0.00182538	0.000303535					0.000409781	0.00640399		0.000122501	0.000264671	0.000119239	0.000130972		-1.1344	-0.181932	1.1344	down	3.23862	1.69538	3.23862	up	1.46976	0.55558	1.46976	up	1.14509	0.195459	1.14509	up	-1.00668	-0.00960569	1.00668
12.70_331.6557m/z	12.6997	331.656	2.00707e-07					0.000120151	0.0178306					0.00012138	0.027866				0.00213871				0.000515593			0.000119177	0.00479706	0.000119763	0.013718		1.03574	0.0506652	1.03574	up	1.48753	0.572922	1.48753	up	1.35475	0.438031	1.35475	up	-1.15241	-0.204657	1.15241	down	-1.02014	-0.0287679	1.02014
12.70_441.6697m/z	12.6997	441.67	1.14405e-26					0.000119048	0.000119048					0.000119048	0.000119048				0.000119048	0.000134436			0.000119048	0.00011905		0.000119048	0.000119048	0.000119048	0.000119048		1.00863	0.0123979	1.00863	up	1.4543	0.540321	1.4543	up	1.17188	0.228825	1.17188	up	1.09199	0.126963	1.09199	up	-1.02814	-0.0400316	1.02814
12.70_843.3595n	12.6997	844.367	9.5321e-16					0.000119048	0.000119049					0.000119063	0.000119141				0.000140671	0.000210114			0.000119153	0.000119642		0.000119051	0.000119072	0.000119052	0.000119075		1.27883	0.354823	1.27883	up	1.72186	0.783964	1.72186	up	1.38469	0.469564	1.38469	up	1.20988	0.274866	1.20988	up	1.21684	0.283141	1.21684
12.72_1350.6442n	12.7168	676.329	0.00384864					0.000345096						0.00063747									0.0136572			0.000685326		0.000252376			1.04298	0.0607156	1.04298	up	1.48925	0.574586	1.48925	up	1.14509	0.195463	1.14509	up	1.0047	0.00675957	1.0047	up	-1.07713	-0.107194	1.07713
12.72_1352.5764n	12.7168	699.277	1.92321e-21		0.00101925			0.000119048	0.000119048	0.000402172				0.000119048	0.000119048		0.031551	0.000300673	0.000869975	0.00156561			0.000119057	0.000119074		0.000119048	0.000119048	0.000119048	0.000119048		-1.05581	-0.078345	1.05581	down	2.19909	1.13691	2.19909	up	1.39405	0.479278	1.39405	up	1.21896	0.285656	1.21896	up	-1.07743	-0.107587	1.07743
12.72_1361.5803n	12.7168	703.779	8.77631e-18		0.000354406			0.000119048	0.000119048	0.000235662				0.000119048	0.000119048		0.00300565	0.000200134	0.0167905				0.000126457	0.000305908		0.000119048	0.000119055	0.000119048	0.000119048		-1.03916	-0.0554124	1.03916	down	2.95852	1.56488	2.95852	up	1.84307	0.882112	1.84307	up	1.09491	0.130816	1.09491	up	-1.05951	-0.0833928	1.05951
12.72_1375.5675n	12.7168	474.184	1.616e-42		0.000449299			0.000119048	0.000119048	0.000264087				0.000119048	0.000119048		0.00789365	0.000269458	0.000119048	0.000119048			0.000119048	0.000119048		0.000119048	0.000119048	0.000119048	0.000119048		-1.03195	-0.0453787	1.03195	down	2.11219	1.07874	2.11219	up	1.31837	0.398759	1.31837	up	1.15224	0.204435	1.15224	up	-1.03049	-0.0433299	1.03049
12.72_1381.5707n	12.7168	691.793	1.95266e-24		0.000549446			0.000119048	0.000119048	0.000225724				0.000119048	0.000119048		0.0115489	0.000170347	0.00379957	0.000140163			0.000119298	0.000119048		0.000119048	0.000119048	0.000119048	0.000119048		-1.06677	-0.0932443	1.06677	down	2.36811	1.24373	2.36811	up	1.56873	0.649601	1.56873	up	1.19429	0.256157	1.19429	up	-1.10239	-0.140641	1.10239
12.72_139.0545m/z	12.7168	139.054	6.56243e-09		0.0172651			0.000119348	0.000126673	0.0458512				0.000120735	0.000154704								0.00039981	0.00340446		0.000196639	0.0011924	0.0001221	0.000179547		1.08076	0.112046	1.08076	up	2.22504	1.15383	2.22504	up	1.40378	0.489318	1.40378	up	1.30751	0.38682	1.30751	up	1.11117	0.152078	1.11117
12.72_1399.5467n	12.7168	700.781	4.64772e-14		0.00407867			0.00012032	0.000119048	0.00114043				0.000119229	0.000119048			0.000845157		0.0274586			0.00984292	0.00016075		0.000300489	0.000119271	0.000119159	0.000119048		-1.09057	-0.125087	1.09057	down	2.46916	1.30402	2.46916	up	1.59631	0.674737	1.59631	up	1.28455	0.361263	1.28455	up	-1.11379	-0.155474	1.11379
12.72_1402.5510n	12.7168	702.283	1.3357e-10		0.00015498			0.000120082	0.000124647	0.000131614				0.000119361	0.00012086		0.000289772	0.000128907					0.0330224			0.000125183	0.000149011	0.000119285	0.000120445		-1.04959	-0.069827	1.04959	down	3.02508	1.59697	3.02508	up	1.72158	0.783735	1.72158	up	1.01879	0.0268599	1.01879	up	-1.06109	-0.0855527	1.06109
12.72_143.0807n	12.7168	188.052	3.03832e-19		0.00108072			0.000119048	0.000119048	0.000938485				0.000119048	0.000119048		0.0320902	0.000596423	0.0183118	0.000188814			0.000119421	0.000119048		0.000119057	0.000119048	0.000119048	0.000119048		-1.00943	-0.0135426	1.00943	down	2.57193	1.36285	2.57193	up	1.45469	0.540713	1.45469	up	1.25845	0.331644	1.25845	up	-1.04087	-0.0577911	1.04087
12.72_1437.5786n	12.7168	480.2	8.30747e-23		0.0143157			0.000119048	0.000119048	0.0068848				0.000119048	0.000119048			0.00567828	0.000121818	0.000119149			0.000119048	0.000119048		0.000119048	0.000119048	0.000119048	0.000119048		-1.04407	-0.0622122	1.04407	down	1.94634	0.960766	1.94634	up	1.27015	0.345	1.27015	up	1.09077	0.125343	1.09077	up	-1.0557	-0.0782031	1.0557
12.72_152.0612m/z	12.7168	152.061	6.92935e-19		0.00103998			0.000119048	0.000119048	0.00156052				0.000119048	0.000119048			0.00158493	0.000148141	0.0166062			0.000119048	0.000120171		0.000119048	0.000119068	0.000119048	0.000119048		1.02456	0.0349982	1.02456	up	2.3979	1.26177	2.3979	up	1.48934	0.574677	1.48934	up	1.27998	0.356123	1.27998	up	1.02551	0.0363442	1.02551
12.72_163.0506m/z	12.7168	163.051	2.74284e-14		0.00131879			0.000119048	0.000119049	0.00052903				0.000119048	0.000119048			0.000660071					0.000169681	0.000279411		0.000128602	0.000151851	0.000119048	0.000119048		-1.04523	-0.0638221	1.04523	down	1.95611	0.96799	1.95611	up	1.43098	0.517008	1.43098	up	1.35013	0.433098	1.35013	up	-1.0334	-0.0473989	1.0334
12.72_165.0700m/z	12.7168	165.07	3.96408e-16		0.00930182			0.000119048	0.000119048	0.00858641				0.000119048	0.000119048			0.00873051	0.000856895	0.00834438			0.000119073	0.000120027		0.000119048	0.00011907	0.000119048	0.000119048		-1.00523	-0.0075283	1.00523	down	2.15402	1.10703	2.15402	up	1.37021	0.454401	1.37021	up	1.18348	0.243034	1.18348	up	-1.00414	-0.00596576	1.00414
12.72_167.0756n	12.7168	190.065	1.48303e-30		0.000182902			0.000119048	0.000119048	0.000186478				0.000119048	0.000119048		0.0111063	0.0001854	0.000119048	0.000119053			0.000119048	0.000119048		0.000119048	0.000119048	0.000119048	0.000119048		1.00221	0.00318984	1.00221	up	2.39499	1.26002	2.39499	up	1.46279	0.548721	1.46279	up	1.27009	0.344928	1.27009	up	1.00156	0.00224572	1.00156
12.72_178.0770m/z	12.7168	178.077	1.2534e-21		0.000136709			0.000119048	0.000119048	0.000133306				0.000119048	0.000119048		0.00754039	0.000134707	0.000642209	0.00397309			0.000119048	0.000119057		0.000119048	0.000119048	0.000119048	0.000119048		-1.00731	-0.0105078	1.00731	down	2.27304	1.18462	2.27304	up	1.46973	0.555553	1.46973	up	1.2697	0.344484	1.2697	up	-1.00411	-0.00591781	1.00411
12.72_191.0687n	12.7168	192.076	3.33181e-28		0.000132829			0.000119048	0.000119048	0.000128995				0.000119048	0.000119048		0.00489848	0.000128618	0.000119051	0.00012121			0.000119048	0.000119048		0.000119048	0.000119048	0.000119048	0.000119048		-1.01118	-0.0160433	1.01118	down	2.31928	1.21367	2.31928	up	1.47643	0.562113	1.47643	up	1.25848	0.331677	1.25848	up	-1.01251	-0.0179325	1.01251
12.72_195.5653m/z	12.7168	195.565	1.56209e-29		0.000817293			0.000119048	0.000119048	0.000242778				0.000119048	0.000119048		0.0153202	0.000576762	0.000119048	0.000119048			0.000119048	0.000119048		0.000119048	0.000119048	0.000119048	0.000119048		-1.06776	-0.0945879	1.06776	down	1.97397	0.9811	1.97397	up	1.23968	0.309965	1.23968	up	1.14685	0.19768	1.14685	up	-1.01689	-0.0241622	1.01689
12.72_204.5729m/z	12.7168	204.573	8.20682e-10					0.000119746	0.0353359					0.000119054	0.00240579				0.000163609				0.000189392			0.000119346	0.0219311	0.000119048	0.00021287		-1.20226	-0.265746	1.20226	down	1.1894	0.25024	1.1894	up	1.23728	0.307171	1.23728	up	-1.03635	-0.051506	1.03635	down	-1.43423	-0.520277	1.43423
12.72_207.0908m/z	12.7168	207.091	2.24146e-27		0.000123326			0.000119048	0.000119048	0.000120806				0.000119048	0.000119048	0.0485291	0.00195116	0.000121067	0.000119486	0.000129075			0.000119048	0.000119048		0.000119048	0.000119048	0.000119048	0.000119048		-1.02876	-0.0409044	1.02876	down	2.38127	1.25173	2.38127	up	1.46567	0.551556	1.46567	up	1.2497	0.321578	1.2497	up	-1.02429	-0.0346254	1.02429
12.72_225.5847m/z	12.7168	225.585	5.8536e-08		0.0378704			0.000123007	0.000706842					0.000153082	0.00337726			0.026315					0.00723032			0.000143018	0.00258376	0.000121179	0.000479903		1.09685	0.133371	1.09685	up	1.8986	0.924933	1.8986	up	1.44169	0.527765	1.44169	up	1.07988	0.110876	1.07988	up	-1.0256	-0.0364713	1.0256
12.72_235.0962m/z	12.7168	235.096	1.69519e-29		0.000187486			0.000119048	0.000119048	0.000168315				0.000119048	0.000119048		0.00596963	0.000156811	0.000119048	0.000119054			0.000119048	0.000119048		0.000119048	0.000119048	0.000119048	0.000119048		-1.01296	-0.0185812	1.01296	down	2.32802	1.2191	2.32802	up	1.44664	0.532703	1.44664	up	1.21736	0.283751	1.21736	up	-1.02344	-0.0334264	1.02344
12.72_237.5928m/z	12.7168	237.593	0		0.000551906			0.000119048	0.000119048	0.000187462				0.000119048	0.000119048		0.00840614	0.000398679	0.000119048	0.000119048			0.000119048	0.000119048		0.000119048	0.000119048	0.000119048	0.000119048		-1.05937	-0.0832011	1.05937	down	1.80794	0.854344	1.80794	up	1.23162	0.300561	1.23162	up	1.11331	0.154854	1.11331	up	-1.01365	-0.0195617	1.01365
12.72_245.5798m/z	12.7168	245.58	1.29571e-13					0.000119055	0.000119062	0.0194213				0.000119048	0.000119049			0.0345511	0.00830209	0.0116574			0.000122806	0.000125288		0.000119122	0.00011918	0.00011905	0.000119052		-1.07699	-0.107004	1.07699	down	1.81121	0.856951	1.81121	up	1.25383	0.326341	1.25383	up	1.08134	0.112815	1.08134	up	-1.03652	-0.0517436	1.03652
12.72_246.5896m/z	12.7168	246.59	9.8168e-41		0.0389432			0.000119048	0.000119048	0.00260323				0.000119048	0.000119048			0.000450484	0.000119048	0.000119048			0.000119048	0.000119048		0.000119048	0.000119048	0.000119048	0.000119048		-1.12866	-0.174606	1.12866	down	1.56909	0.649926	1.56909	up	1.22062	0.287617	1.22062	up	1.09191	0.126848	1.09191	up	-1.21746	-0.283879	1.21746
12.72_249.5778m/z	12.7168	249.578	4.91308e-32					0.000119048	0.000119048					0.000119048	0.000119048				0.000126978	0.000119048			0.000119048	0.000119048		0.000119048	0.000119048	0.000119048	0.000119048		-1.07399	-0.102983	1.07399	down	1.60879	0.68598	1.60879	up	1.17714	0.235282	1.17714	up	1.07695	0.106945	1.07695	up	-1.08156	-0.113118	1.08156
12.72_256.1233n	12.7168	239.12	6.24729e-13		0.000444259			0.000119049	0.000119084	0.000368878				0.000119049	0.000119074		0.0460128	0.000612875					0.00022558	0.001159		0.000122918	0.000171248	0.00011905	0.000119114		-1.00848	-0.0121879	1.00848	down	1.97157	0.979346	1.97157	up	1.38251	0.467295	1.38251	up	1.24082	0.311294	1.24082	up	1.01614	0.0231014	1.01614
12.72_266.0400n	12.7168	574.114	7.77762e-39					0.000119048	0.000119048					0.000119048	0.000119048				0.000119048	0.000119048			0.000119048	0.000119048		0.000119048	0.000119048	0.000119048	0.000119048		-1.1312	-0.177849	1.1312	down	1.70298	0.768064	1.70298	up	1.14847	0.199717	1.14847	up	1.0631	0.0882795	1.0631	up	-1.09113	-0.125824	1.09113
12.72_267.6085m/z	12.7168	267.608	7.80511e-35		0.0177769			0.000119048	0.000119048	0.00568843				0.000119048	0.000119048			0.00607429	0.000119048	0.000119048			0.000119048	0.000119048		0.000119048	0.000119048	0.000119048	0.000119048		-1.05695	-0.0799081	1.05695	down	1.70964	0.773694	1.70964	up	1.25151	0.323666	1.25151	up	1.09669	0.133158	1.09669	up	-1.05369	-0.0754455	1.05369
12.72_291.1480m/z	12.7168	291.148	9.19878e-35		0.000120667			0.000119048	0.000119048	0.000120259				0.000119048	0.000119048	0.0284401	0.000727028	0.000120144	0.000119048	0.000119048			0.000119048	0.000119048		0.000119048	0.000119048	0.000119048	0.000119048		-1.00917	-0.013171	1.00917	down	2.47956	1.31008	2.47956	up	1.47358	0.559328	1.47358	up	1.23391	0.303239	1.23391	up	-1.01233	-0.0176772	1.01233
12.72_292.0529n	12.7168	293.06	3.14316e-31		0.000177844			0.000119048	0.000119048	0.000123489				0.000119048	0.000119048	0.00652149	0.00181356	0.000125348	0.00011905	0.000119048			0.000119048	0.000119048		0.000119048	0.000119048	0.000119048	0.000119048		-1.09507	-0.131028	1.09507	down	2.23328	1.15916	2.23328	up	1.21614	0.282305	1.21614	up	1.14399	0.194071	1.14399	up	-1.08226	-0.114047	1.08226
12.72_306.1700m/z	12.7168	306.17	3.71188e-39		0.000195806			0.000119048	0.000119048	0.000200452				0.000119048	0.000119048		0.00511299	0.000208872	0.000119048	0.000119048			0.000119048	0.000119048		0.000119048	0.000119048	0.000119048	0.000119048		1.00227	0.0032765	1.00227	up	2.26604	1.18017	2.26604	up	1.39859	0.483969	1.39859	up	1.19628	0.258555	1.19628	up	1.00611	0.00878405	1.00611
12.72_317.6168n	12.7168	318.624	2.48922e-11		0.0315349			0.000119413	0.000144947	0.0128963				0.000119121	0.000125579			0.0032405					0.00013412	0.000748245		0.000120017	0.000178928	0.000119054	0.000119871		-1.0555	-0.0779198	1.0555	down	1.80697	0.853573	1.80697	up	1.14711	0.198008	1.14711	up	1.03493	0.0495352	1.03493	up	-1.13916	-0.187975	1.13916
12.72_320.0990n	12.7168	303.096	3.04335e-07					0.00190944	0.00481428	0.00261474				0.00013392	0.000169584			0.00266142					0.00570148	0.0137285		0.00152724	0.00385099	0.000134281	0.000170751		-1.24774	-0.319318	1.24774	down	1.73709	0.796675	1.73709	up	1.06383	0.0892678	1.06383	up	-1.01272	-0.0182353	1.01272	down	-1.2465	-0.31788	1.2465
12.72_328.6175m/z	12.7168	328.618	9.10551e-06					0.000206092	0.0111207					0.0044901									0.000551475	0.0352296		0.000124884	0.00151548	0.00025437	0.0154146		1.23561	0.305224	1.23561	up	1.51383	0.598206	1.51383	up	1.08353	0.115739	1.08353	up	-1.19033	-0.251365	1.19033	down	1.02204	0.0314525	1.02204
12.72_337.6611m/z	12.7168	337.661	1.26078e-07					0.000155762	0.000139187					0.000313275	0.000230167				0.0259745	0.0174243			0.00213992	0.00136265		0.000349902	0.000251723	0.000131812	0.000125873		1.08369	0.115955	1.08369	up	1.43169	0.517716	1.43169	up	1.22716	0.295323	1.22716	up	1.09315	0.12849	1.09315	up	-1.04932	-0.0694519	1.04932
12.72_347.1086m/z	12.7168	347.109	3.81875e-27					0.000119048	0.000119048					0.000119048	0.000119048				0.000119054	0.000119048			0.000119048	0.000119048		0.000119048	0.000119048	0.000119048	0.000119048		-1.04093	-0.057868	1.04093	down	1.93238	0.95038	1.93238	up	1.15229	0.204503	1.15229	up	1.09362	0.129113	1.09362	up	-1.06517	-0.0910859	1.06517
12.72_352.1760m/z	12.7168	352.176	1.14741e-32		0.000147175			0.000119048	0.000119048	0.000146384				0.000119048	0.000119048		0.00302268	0.000147195	0.000119048	0.000119048			0.000119048	0.000119048		0.000119048	0.000119048	0.000119048	0.000119048		-1.00108	-0.00155509	1.00108	down	2.39587	1.26055	2.39587	up	1.49074	0.57603	1.49074	up	1.21554	0.281598	1.21554	up	1.00003	3.86956e-05	1.00003
12.72_353.1811m/z	12.7168	353.181	1.23951e-08		0.00644965			0.000121814	0.000154301	0.00600533				0.000121534	0.000151046			0.00344734					0.0104746			0.000574698	0.00355594	0.000120135	0.000134134		-1.00344	-0.00495953	1.00344	down	1.81656	0.861212	1.81656	up	1.37662	0.461128	1.37662	up	1.19919	0.262064	1.19919	up	-1.03011	-0.0428031	1.03011
12.72_362.2211m/z	12.7168	362.221	1.75617e-28		0.000366194			0.000119048	0.000119048	0.000529889				0.000119048	0.000119048		0.00825613	0.00056624	0.000119048	0.000119069			0.000119048	0.000119048		0.000119048	0.000119048	0.000119048	0.000119048		1.02323	0.0331294	1.02323	up	2.42983	1.28086	2.42983	up	1.44112	0.527193	1.44112	up	1.19814	0.260801	1.19814	up	1.02754	0.0391881	1.02754
12.72_386.2395n	12.7168	409.229	2.10446e-26		0.000124237			0.000119048	0.000119048	0.000123513				0.000119048	0.000119048		0.00216449	0.000124215	0.000125426	0.00012322			0.000119048	0.000119048		0.000119048	0.000119048	0.000119048	0.000119048		-1.00483	-0.00695624	1.00483	down	2.33954	1.22622	2.33954	up	1.52542	0.60921	1.52542	up	1.24417	0.315185	1.24417	up	-1.00014	-0.00019811	1.00014
12.72_394.0945n	12.7168	436.128	0		0.000121346			0.000119048	0.000119048	0.000121138				0.000119048	0.000119048	0.0390676	0.00112103	0.000122348	0.000119048	0.000119048			0.000119048	0.000119048		0.000119048	0.000119048	0.000119048	0.000119048		-1.00244	-0.00351911	1.00244	down	2.05106	1.03637	2.05106	up	1.37112	0.455352	1.37112	up	1.19232	0.253772	1.19232	up	1.00937	0.0134583	1.00937
12.72_407.1251n	12.7168	390.122	1.27294e-36		0.000368389			0.000119048	0.000119048	0.000166218				0.000119048	0.000119048		0.00775721	0.000171024	0.000119048	0.000119048			0.000119048	0.000119048		0.000119048	0.000119048	0.000119048	0.000119048		-1.06267	-0.087688	1.06267	down	2.04998	1.03561	2.04998	up	1.27616	0.351806	1.27616	up	1.15366	0.206214	1.15366	up	-1.05904	-0.0827526	1.05904
12.72_432.2179m/z	12.7168	432.218	0.00114574					0.0103559	0.00748013					0.0181909	0.013362												0.0493377	0.00529992	0.00378429		1.04113	0.0581536	1.04113	up	1.85242	0.889412	1.85242	up	1.18251	0.241851	1.18251	up	1.15017	0.201853	1.15017	up	-1.04687	-0.0660806	1.04687
12.72_435.2255n	12.7168	458.215	0		0.000120801			0.000119048	0.000119048	0.000120398				0.000119048	0.000119048	0.0256559	0.000713159	0.000120793	0.000119048	0.000119048			0.000119048	0.000119048		0.000119048	0.000119048	0.000119048	0.000119048		-1.00669	-0.00961645	1.00669	down	2.07673	1.05431	2.07673	up	1.35846	0.441968	1.35846	up	1.18154	0.240673	1.18154	up	-1.00012	-0.000180055	1.00012
12.72_441.2045m/z	12.7168	441.204	0.000141466					0.000451219	0.0110219					0.000513467	0.0127004								0.00580072			0.00131212	0.0302544	0.000387911	0.00955054		1.00951	0.0136496	1.00951	up	1.56137	0.64281	1.56137	up	1.17901	0.23757	1.17901	up	1.0735	0.102316	1.0735	up	-1.00952	-0.0136764	1.00952
12.72_446.2029m/z	12.7168	446.203	9.5496e-11		0.0134922			0.000119406	0.000133701	0.0019622				0.000119062	0.00011992			0.00101984					0.000446918	0.00539921		0.000193656	0.00166472	0.000119052	0.000119368		-1.10806	-0.14804	1.10806	down	1.86838	0.901784	1.86838	up	1.29514	0.37311	1.29514	up	1.2182	0.284748	1.2182	up	-1.14647	-0.197205	1.14647
12.72_464.1932m/z	12.7168	464.193	1.10999e-33		0.000124296			0.000119048	0.000119048	0.000119151	0.0422572			0.000119048	0.000119048	0.0466145	0.00062565	0.000119181	0.000119048	0.000119048		0.0479391	0.000119048	0.000119048		0.000119048	0.000119048	0.000119048	0.000119048		-1.12326	-0.167691	1.12326	down	2.30553	1.2051	2.30553	up	1.43653	0.522592	1.43653	up	1.17132	0.228133	1.17132	up	-1.11549	-0.157676	1.11549
12.72_469.6850m/z	12.7168	469.685	6.69663e-05					0.0160592	0.00168738					0.00782208	0.000785615									0.026116		0.00701289	0.00070575	0.00193866	0.000241551		-1.05297	-0.0744672	1.05297	down	1.74808	0.805771	1.74808	up	1.19321	0.254853	1.19321	up	-1.099	-0.13619	1.099	down	-1.15747	-0.210975	1.15747
12.72_482.1711m/z	12.7168	482.171	3.93078e-21		0.00171183			0.000119048	0.000119048	0.000853138				0.000119048	0.000119048		0.0222682	0.000909423	0.000119095				0.000119048	0.000128661		0.000119048	0.0001191	0.000119048	0.000119048	0.0210858	-1.04252	-0.060073	1.04252	down	2.32808	1.21914	2.32808	up	1.43729	0.523349	1.43729	up	1.17101	0.227751	1.17101	up	-1.03842	-0.0543862	1.03842
12.72_482.2920m/z	12.7168	482.292	2.22693e-13		0.00158182			0.000119049	0.000119054	0.00188875				0.000119049	0.000119056		0.0329931	0.00267705					0.000142986	0.000203807		0.000119298	0.000120153	0.000119051	0.000119063		1.01129	0.0161928	1.01129	up	2.4528	1.29443	2.4528	up	1.49384	0.579025	1.49384	up	1.22416	0.291788	1.22416	up	1.03377	0.0479187	1.03377
12.72_490.1677m/z	12.7168	490.168	9.61561e-29		0.000211638			0.000119048	0.000119048	0.000129718				0.000119048	0.000119048	0.0269693	0.000730306	0.000129457	0.000119054	0.000119246			0.000119048	0.000119048		0.000119048	0.000119048	0.000119048	0.000119048		-1.08314	-0.115217	1.08314	down	2.23747	1.16187	2.23747	up	1.29448	0.372368	1.29448	up	1.07864	0.109216	1.07864	up	-1.08409	-0.116478	1.08409
12.72_492.1940n	12.7168	475.191	1.74329e-32		0.000157922			0.000119048	0.000119048	0.000134284				0.000119048	0.000119048		0.0047083	0.000135409	0.000119048	0.000119048			0.000119048	0.000119048		0.000119048	0.000119048	0.000119048	0.000119048		-1.02937	-0.0417614	1.02937	down	2.03135	1.02244	2.03135	up	1.40864	0.494304	1.40864	up	1.18385	0.243482	1.18385	up	-1.02714	-0.0386394	1.02714
12.72_498.1532m/z	12.7168	498.153	4.20661e-37					0.000119048	0.000119048					0.000119048	0.000119048				0.000119048	0.000119048			0.000119048	0.000119048		0.000119048	0.000119048	0.000119048	0.000119048		-1.04877	-0.0687022	1.04877	down	1.53397	0.61727	1.53397	up	1.20621	0.270487	1.20621	up	1.09191	0.126854	1.09191	up	-1.05843	-0.0819201	1.05843
12.72_498.1888n	12.7168	521.178	1.98592e-24		0.00269565			0.000119048	0.000119048	0.000791817				0.000119048	0.000119048		0.0366183	0.00109316	0.00011906	0.000125282			0.000119048	0.000119048		0.000119048	0.000119048	0.000119048	0.000119048		-1.05653	-0.0793329	1.05653	down	1.84855	0.886397	1.84855	up	1.29349	0.371264	1.29349	up	1.13392	0.181313	1.13392	up	-1.04114	-0.0581601	1.04114
12.72_499.1462n	12.7168	500.154	6.31048e-28					0.000119048	0.000119048					0.000119048	0.000119048				0.000119048	0.000121682			0.000119048	0.000119048		0.000119048	0.000119048	0.000119048	0.000119048		-1.05559	-0.0780526	1.05559	down	1.71681	0.779734	1.71681	up	1.22107	0.28815	1.22107	up	1.09774	0.134543	1.09774	up	-1.06347	-0.0887748	1.06347
12.72_503.1625m/z	12.7168	503.162	9.67075e-17					0.000119217	0.000119048	0.0354595				0.000119067	0.000119048			0.0373464	0.023914	0.00111914			0.000127328	0.000119117		0.00012015	0.000119054	0.00011907	0.000119048		-1.10425	-0.143068	1.10425	down	2.04794	1.03417	2.04794	up	1.1118	0.152903	1.1118	up	1.09675	0.133233	1.09675	up	-1.09907	-0.136278	1.09907
12.72_524.1540m/z	12.7168	524.154	1.34045e-23					0.000119048	0.000119048					0.000119048	0.000119048				0.000119048	0.000137107			0.000119048	0.000119096		0.000119048	0.000119048	0.000119048	0.000119048	0.0179987	-1.16954	-0.225943	1.16954	down	1.93698	0.953809	1.93698	up	1.36671	0.450707	1.36671	up	1.01019	0.0146223	1.01019	up	-1.18572	-0.245765	1.18572
12.72_526.1768m/z	12.7168	526.177	9.29679e-10					0.000121712	0.00012013					0.000120073	0.000119452		0.0346917	0.0267473					0.00396185	0.00214072		0.000119326	0.000119153	0.00011922	0.000119112		-1.02979	-0.0423554	1.02979	down	1.46688	0.552754	1.46688	up	1.23624	0.305954	1.23624	up	-1.12561	-0.170704	1.12561	down	-1.08523	-0.117995	1.08523
12.72_535.3374m/z	12.7168	535.337	7.82016e-27		0.000247506			0.000119048	0.000119048	0.000219414				0.000119048	0.000119048	0.0455675	0.00172695	0.000242574	0.000119052	0.000139232			0.000119048	0.000119048		0.000119048	0.000119048	0.000119048	0.000119048		-1.0133	-0.0190596	1.0133	down	3.01193	1.59069	3.01193	up	1.46009	0.54606	1.46009	up	1.15532	0.208295	1.15532	up	-1.00211	-0.00303831	1.00211
12.72_539.1777m/z	12.7168	539.178	2.97112e-14					0.000119048	0.000121268					0.000119048	0.000119211				0.000123978	0.0173483			0.000119054	0.000298417		0.000119048	0.000135709	0.000119048	0.000119159		-1.11671	-0.159253	1.11671	down	1.62428	0.699804	1.62428	up	1.23478	0.304254	1.23478	up	1.09663	0.13308	1.09663	up	-1.1339	-0.181298	1.1339
12.72_559.1709n	12.7168	604.142	8.77847e-29					0.000119048	0.000119048					0.000119048	0.000119048				0.000119048	0.000119449			0.000119048	0.000119048		0.000119048	0.000119048	0.000119048	0.000119048	0.000838022	-1.0781	-0.108491	1.0781	down	1.62379	0.699369	1.62379	up	1.15126	0.203212	1.15126	up	1.05304	0.0745626	1.05304	up	-1.08604	-0.119073	1.08604
12.72_607.3023n	12.7168	326.64	1.4264e-08					0.000120489	0.000522102	0.0419964				0.000119342	0.000229465			0.0440741					0.000351997	0.0203689		0.000125724	0.00145887	0.00011937	0.000237915		-1.058	-0.0813428	1.058	down	1.68259	0.750682	1.68259	up	1.22647	0.294515	1.22647	up	1.05905	0.0827721	1.05905	up	-1.05464	-0.0767522	1.05464
12.72_626.1427n	12.7168	336.061	5.27154e-10					0.000161316	0.000526157	0.0121404				0.000119126	0.000120342			0.00824846					0.000344866	0.00192401		0.000121804	0.000152474	0.000119088	0.000119751		-1.33622	-0.418163	1.33622	down	1.69127	0.75811	1.69127	up	1.09384	0.129404	1.09384	up	-1.14294	-0.192751	1.14294	down	-1.37327	-0.457611	1.37327
12.72_672.8183m/z	12.7168	672.818	2.62122e-20		0.000383166			0.000119074	0.000119048	0.000296595				0.000119063	0.000119048		0.00593753	0.000219013		0.0314933			0.000538714	0.00011989		0.000121201	0.000119049	0.000119055	0.000119048		-1.02397	-0.0341728	1.02397	down	3.10859	1.63626	3.10859	up	1.63437	0.708732	1.63437	up	1.22489	0.292654	1.22489	up	-1.05884	-0.0824847	1.05884
12.72_870.4558n	12.7168	893.445	5.49904e-26		0.000119544			0.000119048	0.000119048	0.000121022				0.000119048	0.000119048		0.000407393	0.000120026	0.000166361	0.000188399			0.000119048	0.000119048		0.000119048	0.000119048	0.000119048	0.000119048		1.06305	0.0882126	1.06305	up	3.83901	1.94073	3.83901	up	2.00335	1.00242	2.00335	up	1.36357	0.447392	1.36357	up	1.03011	0.0428007	1.03011
12.72_886.4134n	12.7168	455.205	2.54461e-38		0.000128357			0.000119048	0.000119048	0.000120794				0.000119048	0.000119048	0.0306261	0.000753575	0.000120171	0.000119048	0.000119048			0.000119048	0.000119048		0.000119048	0.000119048	0.000119048	0.000119048		-1.0634	-0.0886901	1.0634	down	2.6038	1.38062	2.6038	up	1.45692	0.54292	1.45692	up	1.19027	0.251289	1.19027	up	-1.08014	-0.111223	1.08014
12.72_905.3150n	12.7168	453.665	0.00183629					0.000341279						0.00170268									0.0207483			0.00311815		0.000492895			1.13628	0.184314	1.13628	up	2.12446	1.0871	2.12446	up	1.38069	0.465394	1.38069	up	1.1888	0.249511	1.1888	up	1.03149	0.044736	1.03149
12.72_932.3838n	12.7168	467.199	2.2075e-10		0.0196025			0.00012059	0.000120659	0.0110204				0.000119648	0.000119676			0.0050237					0.000977542	0.00100627		0.000141813	0.000142736	0.000119217	0.000119225		-1.04328	-0.0611215	1.04328	down	2.18325	1.12648	2.18325	up	1.38591	0.47083	1.38591	up	1.13766	0.186066	1.13766	up	-1.10225	-0.140448	1.10225
12.72_952.3794n	12.7168	499.179	5.36199e-14					0.000119048	0.000119547	0.0152843				0.000119048	0.000119096			0.0212668	0.000602798				0.000119288	0.000481723		0.000119048	0.000121947	0.000119048	0.000119136		-1.07761	-0.10783	1.07761	down	1.70417	0.769072	1.70417	up	1.27978	0.355892	1.27978	up	1.06214	0.0869705	1.06214	up	-1.05758	-0.0807608	1.05758
12.72_964.3201n	12.7168	483.167	7.11295e-26		0.00427445			0.000119048	0.000119048	0.000584959				0.000119048	0.000119048		0.0208253	0.000547937	0.000119049	0.000132103			0.000119048	0.000119048		0.000119048	0.000119048	0.000119048	0.000119048		-1.1116	-0.152644	1.1116	down	2.00456	1.00329	2.00456	up	1.33649	0.418447	1.33649	up	1.09244	0.127556	1.09244	up	-1.11587	-0.158171	1.11587
12.72_970.3161n	12.7168	486.165	3.82142e-22		0.000833289			0.000119048	0.000119048	0.000260495				0.000119048	0.000119048		0.00894025	0.00020811	0.000127326	0.0355155			0.000119048	0.000120561		0.000119048	0.000119051	0.000119048	0.000119048		-1.07436	-0.103482	1.07436	down	2.21267	1.14579	2.21267	up	1.39275	0.477939	1.39275	up	1.13641	0.184487	1.13641	up	-1.09578	-0.131957	1.09578
12.73_246.5667n	12.7339	535.167	6.14744e-24		0.00327315			0.000119048	0.000119048	0.00242191				0.000119048	0.000119048		0.0484248	0.00276505	0.000119048	0.000530335			0.000119048	0.000119081		0.000119048	0.000119048	0.000119048	0.000119048		-1.0157	-0.0224758	1.0157	down	2.02813	1.02015	2.02813	up	1.42969	0.515706	1.42969	up	1.16645	0.222119	1.16645	up	-1.00889	-0.012774	1.00889
12.73_256.5941n	12.7339	239.591	4.25009e-19		0.0040907			0.00011905	0.000119048	0.00148595				0.000119048	0.000119048		0.0120719	0.00140022		0.00301156			0.000122294	0.000119071		0.000119061	0.000119048	0.000119048	0.000119048		-1.05089	-0.0716138	1.05089	down	1.91674	0.938652	1.91674	up	1.25517	0.327883	1.25517	up	1.05656	0.0793707	1.05656	up	-1.05399	-0.07586	1.05399
12.73_279.5706m/z	12.7339	279.571	3.37069e-25					0.000119048	0.000119048	0.0132659				0.000119048	0.000119048			0.0439516	0.000119056	0.000119048			0.000119048	0.000119048		0.000119048	0.000119048	0.000119048	0.000119048		-1.09504	-0.130977	1.09504	down	1.7145	0.777787	1.7145	up	1.11199	0.153145	1.11199	up	1.06466	0.0903953	1.06466	up	-1.01884	-0.0269293	1.01884
12.73_297.5785m/z	12.7339	297.579	1.71059e-07					0.000236244	0.0308066					0.000146324	0.0111813				0.0224887				0.00375614			0.000165874	0.0163489	0.000119159	0.000305226		-1.07702	-0.107046	1.07702	down	1.37054	0.454745	1.37054	up	1.19917	0.262033	1.19917	up	-1.04836	-0.0681347	1.04836	down	-1.45558	-0.541599	1.45558
12.73_300.0856m/z	12.7339	300.086	0		0.000303357			0.000119048	0.000119048	0.000120532	0.0329912			0.000119048	0.000119048		0.00614212	0.000121095	0.000119048	0.000119048		0.0396067	0.000119048	0.000119048		0.000119048	0.000119048	0.000119048	0.000119048		-1.121	-0.164781	1.121	down	1.66553	0.735983	1.66553	up	1.26736	0.341832	1.26736	up	1.10544	0.14462	1.10544	up	-1.11319	-0.154695	1.11319
12.73_309.0842m/z	12.7339	309.084	3.34109e-19		0.0197935			0.000119048	0.000119048	0.00166341				0.000119048	0.000119048			0.000890631	0.00013598	0.00118114			0.000119049	0.000119324		0.000119048	0.000119052	0.000119048	0.000119048		-1.10168	-0.13971	1.10168	down	1.54988	0.632152	1.54988	up	1.22717	0.29534	1.22717	up	1.11415	0.155946	1.11415	up	-1.12822	-0.17405	1.12822
12.73_310.0573m/z	12.7339	310.057	1.14066e-40					0.000119048	0.000119048	0.0221614				0.000119048	0.000119048			0.0319711	0.000119048	0.000119048			0.000119048	0.000119048		0.000119048	0.000119048	0.000119048	0.000119048	0.0481849	-1.15127	-0.203223	1.15127	down	1.54441	0.627054	1.54441	up	1.1328	0.179887	1.1328	up	1.05993	0.0839667	1.05993	up	-1.127	-0.17249	1.127
12.73_312.0862m/z	12.7339	312.086	1.78984e-05					0.0150039	0.0240681					0.00016173	0.000203302								0.0174357	0.0277776		0.00623496	0.0103678	0.000182006	0.000241938		-1.31014	-0.389725	1.31014	down	1.1102	0.150821	1.1102	up	1.00857	0.0123043	1.00857	up	-1.04896	-0.0689663	1.04896	down	-1.28999	-0.367359	1.28999
12.73_470.7199m/z	12.7339	470.72	2.38636e-11					0.000119059	0.000126663					0.00011906	0.000126962				0.000313938	0.0171743			0.000119163	0.000168281		0.000119056	0.000124637	0.000119137	0.000159042		1.00165	0.00238223	1.00165	up	1.48851	0.573866	1.48851	up	1.08634	0.11947	1.08634	up	-1.01325	-0.0189914	1.01325	down	1.07603	0.105721	1.07603
12.73_645.3392n	12.7339	345.659	2.20058e-33		0.00484248			0.000119048	0.000119048	0.0024897				0.000119048	0.000119048		0.0139561	0.00260227	0.000119048	0.000119048			0.000119048	0.000119048		0.000119048	0.000119048	0.000119048	0.000119048		-1.03526	-0.0499881	1.03526	down	1.97988	0.985415	1.97988	up	1.25202	0.324256	1.25202	up	1.05953	0.083431	1.05953	up	-1.03287	-0.0466654	1.03287
12.76_315.5968m/z	12.7625	315.597	0.0111797											0.0039347									0.0136778			0.00372707		0.00197749			-1.21574	-0.281834	1.21574	down	1.26914	0.343849	1.26914	up	-1.12533	-0.170353	1.12533	down	-1.21972	-0.286546	1.21972	down	-1.26654	-0.340892	1.26654
12.87_218.5752m/z	12.8654	218.575	1.069e-07					0.0206831	0.00290422		0.003978	0.0214203							0.0159452	0.00216393			0.000124154	0.000119286		0.000175618	0.000122491				1.55444	0.636391	1.55444	up	-1.02114	-0.0301815	1.02114	down	-1.79741	-0.845918	1.79741	down	-1.4742	-0.559934	1.4742	down	1.25202	0.324263	1.25202
12.93_304.2843m/z	12.934	304.284	0.0305793					0.0021655						0.0111219					0.0163567				0.00174038			0.000483104		0.0167308		0.0141844	1.13864	0.187316	1.13864	up	1.17634	0.234299	1.17634	up	-1.01715	-0.0245344	1.01715	down	-1.12832	-0.174181	1.12832	down	1.17863	0.237115	1.17863
13.09_410.1990m/z	13.0935	410.199	0					0.000119048	0.000119048		0.00323572	0.0462779		0.000119048	0.000119048				0.000119048	0.000119048			0.000119048	0.000119048		0.000119048	0.000119048	0.000119048	0.000119048		1.15974	0.213795	1.15974	up	-1.24307	-0.313903	1.24307	down	-1.60483	-0.682421	1.60483	down	-1.4043	-0.489847	1.4043	down	-1.09252	-0.127657	1.09252
13.09_457.2119n	13.0935	478.187	1.18351e-31					0.000119048	0.000119048		0.0180121			0.000119051	0.000119048				0.000119048	0.000119048			0.000119048	0.000119048		0.000119048	0.000119048	0.000119048	0.000119048		1.2175	0.283921	1.2175	up	-1.30766	-0.38699	1.30766	down	-1.72228	-0.784316	1.72228	down	-1.48797	-0.573341	1.48797	down	-1.11031	-0.150965	1.11031
13.09_496.2232n	13.0935	495.216	4.90644e-09					0.000644849	0.013383		0.0489639			0.0082903					0.000122351	0.000318186			0.000119053	0.000119865		0.000119419	0.000150095	0.000233665	0.00400993		1.30471	0.383724	1.30471	up	-1.42774	-0.513731	1.42774	down	-2.10062	-1.07081	2.10062	down	-1.64239	-0.715796	1.64239	down	-1.10902	-0.14929	1.10902
13.09_525.2021n	13.0935	546.177	2.99617e-14					0.000285199	0.00668548					0.00228105	0.0488865				0.000121105	0.000293859			0.000119058	0.000120974		0.000119231	0.000141839	0.00014718	0.00167329		1.19906	0.261899	1.19906	up	-1.30511	-0.384167	1.30511	down	-1.7153	-0.778463	1.7153	down	-1.48568	-0.571121	1.48568	down	-1.12	-0.1635	1.12
13.09_559.1763n	13.0936	540.159	4.55191e-30					0.00446117	0.00012415					0.0265802	0.000186158				0.000320394	0.000119128			0.000121492	0.000119048		0.000143362	0.000119053	0.00145959	0.000120056		1.18081	0.239776	1.18081	up	-1.26847	-0.343091	1.26847	down	-1.69059	-0.757523	1.69059	down	-1.46495	-0.550848	1.46495	down	-1.10155	-0.139535	1.10155
13.09_601.1335m/z	13.0935	601.134	0.000340307								0.00613902	0.0303094								0.00213373			0.00185912	0.000126926		0.0103356	0.000198821		0.0072847		1.23334	0.302575	1.23334	up	-1.43576	-0.52182	1.43576	down	-1.94888	-0.962646	1.94888	down	-1.64271	-0.716074	1.64271	down	-1.27681	-0.352546	1.27681
13.17_223.0800m/z	13.174	223.08	1.78098e-07		0.0134398			0.000202359	0.000147061	0.0332141				0.000413014	0.000224091			0.0155156					0.00862024	0.00379075		0.000729366	0.000341968	0.000220647	0.000153531		1.07795	0.108294	1.07795	up	2.41014	1.26912	2.41014	up	1.35305	0.436216	1.35305	up	1.12727	0.172834	1.12727	up	1.01159	0.0166308	1.01159
13.35_311.2277m/z	13.3507	311.228	0.0304452						0.00886569						0.00272684												0.0415759		0.0311596		1.06286	0.0879495	1.06286	up	-1.63889	-0.712717	1.63889	down	-1.15607	-0.209223	1.15607	down	-1.134	-0.181424	1.134	down	-1.10938	-0.149757	1.10938
13.45_333.6647m/z	13.4483	333.665	0.0012685								0.0204932	0.0332533							0.0218029				0.000720355	0.0075275		0.00125371	0.0128089				1.32628	0.407382	1.32628	up	-1.24882	-0.320565	1.24882	down	-1.55734	-0.639086	1.55734	down	-1.50357	-0.588391	1.50357	down	-1.11315	-0.154644	1.11315
13.47_1166.4318n	13.4655	584.223	0.00425498					0.0410621											0.00317286				0.000773231	0.027788		0.000933413	0.0326617				1.60302	0.680793	1.60302	up	-1.35309	-0.436261	1.35309	down	-1.57847	-0.658523	1.57847	down	-1.45397	-0.54	1.45397	down	1.03095	0.0439801	1.03095
13.47_162.0671n	13.4655	366.168	6.24939e-16			0.0160022		0.000119797	0.000151254		0.000151416	0.00226943		0.00118066	0.0159474	0.0484437			0.000119147	0.000124579		0.0127067	0.000119048	0.000119048		0.000119048	0.000119048	0.000120142	0.000163874		1.40254	0.488039	1.40254	up	-1.08231	-0.114119	1.08231	down	-2.06279	-1.04459	2.06279	down	-1.6638	-0.73448	1.6638	down	1.01559	0.0223148	1.01559
13.47_165.0690m/z	13.4655	165.069	8.68152e-18			0.0135813		0.000119066	0.000128685		0.000153515	0.00215635		0.000168267	0.00551117				0.000119048	0.000119407		0.0205142	0.000119048	0.000119048		0.000119048	0.000119048	0.000119056	0.000124135		1.356	0.439361	1.356	up	-1.13788	-0.186353	1.13788	down	-1.99419	-0.995803	1.99419	down	-1.63898	-0.7128	1.63898	down	-1.02662	-0.0379089	1.02662
13.47_167.0846m/z	13.4655	167.085	8.49665e-25					0.000119048	0.000119048		0.00630208	0.0395105		0.000119048	0.000119071				0.000119048	0.000119048			0.000119048	0.000119048		0.000119048	0.000119048	0.000119048	0.000119048		1.36852	0.452621	1.36852	up	-1.13177	-0.178579	1.13177	down	-1.73391	-0.794029	1.73391	down	-1.5121	-0.596558	1.5121	down	1.00563	0.00809722	1.00563
13.47_178.0780m/z	13.4655	178.078	3.0347e-11			0.00814716		0.00159694	0.0318501		0.000167497	0.00287131							0.000171628	0.00229483		0.0223475	0.000119048	0.00011905		0.000119051	0.000119654	0.000550949	0.0120144		1.27673	0.352457	1.27673	up	-1.16359	-0.218585	1.16359	down	-1.97789	-0.983962	1.97789	down	-1.64118	-0.714731	1.64118	down	-1.06137	-0.0859269	1.06137
13.47_182.0741m/z	13.4655	182.074	0.000389875					0.0388909				0.0213802							0.00210106				0.0031575			0.00023299	0.00614502	0.00557338			1.44064	0.52671	1.44064	up	-1.21112	-0.276341	1.21112	down	-1.18143	-0.24054	1.18143	down	-1.40835	-0.494003	1.40835	down	-1.14048	-0.189647	1.14048
13.47_193.5844m/z	13.4655	193.584	0.0350484																				0.00878919			0.000832641	0.0466962				1.32974	0.411142	1.32974	up	-1.05421	-0.0761666	1.05421	down	-1.26925	-0.343977	1.26925	down	-1.50064	-0.585574	1.50064	down	1.04662	0.0657364	1.04662
13.47_202.5615m/z	13.4655	202.562	1.36883e-13					0.000119089	0.000163634					0.000124624	0.00215212				0.000119122	0.000190189			0.000119048	0.000119049		0.000119048	0.000119118	0.000119062	0.000138314		1.25387	0.326391	1.25387	up	1.02589	0.0368702	1.02589	up	-1.61586	-0.692301	1.61586	down	-1.36454	-0.448412	1.36454	down	-1.04568	-0.0644479	1.04568
13.47_223.0747m/z	13.4655	223.075	7.4268e-06					0.00441833			0.0107878	0.0081653							0.000408518				0.000124538	0.0160505		0.000122669	0.0122822	0.000470757			2.17578	1.12153	2.17578	up	-1.32125	-0.401905	1.32125	down	-1.87364	-0.905843	1.87364	down	-1.93763	-0.954297	1.93763	down	-1.30035	-0.378899	1.30035
13.47_225.5815m/z	13.4655	225.582	1.00885e-22					0.000119048	0.000119048		0.00377581	0.0451658		0.000119048	0.000119123				0.000119048	0.000119048			0.000119048	0.000119048		0.000119048	0.000119048	0.000119048	0.000119048		1.27051	0.345413	1.27051	up	-1.08541	-0.118239	1.08541	down	-1.68832	-0.755591	1.68832	down	-1.44549	-0.53156	1.44549	down	-1.01708	-0.0244349	1.01708
13.47_227.5797m/z	13.4655	227.58	1.74923e-19					0.000119048	0.000119052		0.00548846	0.0240365		0.000119469	0.000130448				0.000119048	0.000119048			0.000119048	0.000119048		0.000119048	0.000119048	0.000119048	0.00011905		1.33062	0.4121	1.33062	up	-1.06593	-0.0921185	1.06593	down	-1.57	-0.650767	1.57	down	-1.43451	-0.520554	1.43451	down	-1.02424	-0.0345553	1.02424
13.47_234.5839m/z	13.4655	234.584	1.9815e-17					0.000119049	0.000119534		0.0192478			0.000121193	0.000393098				0.000119048	0.000119051			0.000119048	0.000119048		0.000119048	0.000119048	0.000119048	0.00011905		1.30542	0.384519	1.30542	up	-1.19163	-0.252941	1.19163	down	-1.49163	-0.57689	1.49163	down	-1.36809	-0.452167	1.36809	down	-1.20445	-0.268374	1.20445
13.47_238.1105m/z	13.4655	238.11	1.19507e-08					0.00126928	0.0138036		0.00606346	0.0289459							0.000300512	0.00302147			0.000119062	0.00011976		0.000119277	0.000127432	0.00148101	0.0159112		1.27459	0.350028	1.27459	up	-1.0827	-0.114636	1.0827	down	-1.50396	-0.588763	1.50396	down	-1.37994	-0.464609	1.37994	down	1.00793	0.0114016	1.00793
13.47_243.1632n	13.4655	266.152	1.05264e-17			0.0219729		0.000119077	0.000121122		0.000206684	0.00279919		0.000173416	0.00154855	0.0456989			0.000119054	0.000119618		0.0327443	0.000119048	0.000119048		0.000119048	0.000119048	0.000119061	0.000120096		1.31542	0.395519	1.31542	up	-1.04752	-0.0669797	1.04752	down	-1.85094	-0.888259	1.85094	down	-1.58036	-0.660255	1.58036	down	-1.02512	-0.0357933	1.02512
13.47_255.1077m/z	13.4655	255.108	0.0468189																				0.00380439	0.0426684		0.0111003					1.23266	0.301779	1.23266	up	-1.02818	-0.0400942	1.02818	down	-1.30133	-0.379986	1.30133	down	-1.23476	-0.304232	1.23476	down	-1.02724	-0.0387703	1.02724
13.47_267.5580m/z	13.4655	267.558	2.25707e-31					0.000119048	0.000119048		0.0287338			0.000119048	0.000119048				0.000119048	0.000119048			0.000119048	0.000119048		0.000119048	0.000119048	0.000119048	0.000119048		1.17881	0.237334	1.17881	up	-1.11799	-0.160908	1.11799	down	-1.50518	-0.589937	1.50518	down	-1.34704	-0.429795	1.34704	down	-1.07711	-0.107159	1.07711
13.47_305.6218m/z	13.4655	305.622	0.00262814								0.000954996	0.000494511											0.00595692			0.00297322					1.65799	0.729435	1.65799	up	-1.11644	-0.158902	1.11644	down	-1.49125	-0.576524	1.49125	down	-1.64324	-0.716543	1.64324	down	1.04759	0.0670714	1.04759
13.47_314.6019n	13.4655	297.599	1.87246e-11					0.000131443	0.000151442					0.0132475	0.0251265				0.0001208	0.000123965			0.000119171	0.000119426		0.000119104	0.000119227	0.000122405	0.000128251		1.64445	0.717609	1.64445	up	-1.11931	-0.162612	1.11931	down	-1.28953	-0.366849	1.28953	down	-1.34106	-0.423376	1.34106	down	-1.07911	-0.109837	1.07911
13.47_341.6260n	13.4655	306.612	6.49963e-13					0.000344568	0.000654345		0.00250134			0.0111668	0.0214273				0.000124282	0.000133173			0.000119048	0.000119048		0.000119067	0.000119112	0.000119894	0.000121485		1.21439	0.280227	1.21439	up	-1.18055	-0.239462	1.18055	down	-1.92283	-0.94323	1.92283	down	-1.45442	-0.540446	1.45442	down	-1.32165	-0.40234	1.32165
13.47_350.1135m/z	13.4655	350.113	3.56126e-15					0.000119048	0.000660986		0.00971159	0.0401652		0.000120407					0.000119048	0.000200805			0.000119048	0.000119094		0.000119048	0.000119631	0.000119048	0.00101725		1.40912	0.494792	1.40912	up	-1.09805	-0.13494	1.09805	down	-1.49906	-0.584054	1.49906	down	-1.36085	-0.444508	1.36085	down	1.02726	0.0387951	1.02726
13.47_350.1172n	13.4655	176.066	1.14074e-07					0.024265			0.000405162	0.00464439							0.00162783	0.0180672			0.000119137	0.00012293		0.000122979	0.000227863	0.0217547			1.43918	0.525249	1.43918	up	-1.2009	-0.264121	1.2009	down	-1.91882	-0.940216	1.91882	down	-1.63195	-0.706593	1.63195	down	-1.00814	-0.0116987	1.00814
13.47_378.6206m/z	13.4655	378.621	7.23802e-16					0.000119048	0.000119204					0.000130233	0.000699721				0.000119048	0.000119052			0.000119048	0.000119048		0.000119048	0.000119048	0.000119049	0.000119282		1.32903	0.410379	1.32903	up	-1.10682	-0.14642	1.10682	down	-1.22282	-0.290209	1.22282	down	-1.17788	-0.236188	1.17788	down	1.01227	0.0175921	1.01227
13.47_387.6143m/z	13.4655	387.614	3.16443e-13					0.000119134	0.000275913		0.00927515			0.000297008	0.0416339				0.00011905	0.000129271			0.000119048	0.000119052		0.000119048	0.000119194	0.000119264	0.000445627		1.6573	0.728833	1.6573	up	-1.15428	-0.206992	1.15428	down	-1.92512	-0.944948	1.92512	down	-1.58831	-0.667488	1.58831	down	1.0907	0.125258	1.0907
13.47_423.1999m/z	13.4655	423.2	1.11581e-09			0.00553875		0.0187565			0.000135067	0.00165484							0.000901139	0.0132036		0.0358252	0.000119048	0.000119088		0.000119247	0.000130191	0.00262629	0.0340261		1.41215	0.497894	1.41215	up	-1.24389	-0.31486	1.24389	down	-2.47472	-1.30727	2.47472	down	-1.90723	-0.931479	1.90723	down	-1.15386	-0.206465	1.15386
13.47_450.1609m/z	13.4655	450.161	1.72033e-31					0.000119048	0.000119048		0.00198849	0.0202061		0.000119048	0.000119048				0.000119048	0.000119048			0.000119048	0.000119048		0.000119048	0.000119048	0.000119048	0.000119048		1.35977	0.443362	1.35977	up	-1.13185	-0.178682	1.13185	down	-1.69815	-0.763968	1.69815	down	-1.47025	-0.556065	1.47025	down	1.00393	0.00565333	1.00393
13.47_469.2064n	13.4655	434.192	2.12064e-33					0.000119048	0.000119048		0.000344253	0.00445419		0.000119048	0.000119048				0.000119048	0.000119048			0.000119048	0.000119048		0.000119048	0.000119048	0.000119048	0.000119048		1.3782	0.462786	1.3782	up	-1.14899	-0.200367	1.14899	down	-1.75242	-0.809345	1.75242	down	-1.51205	-0.596505	1.51205	down	1.00172	0.00247237	1.00172
13.47_490.1754n	13.4655	246.095	1.25182e-23					0.000119048	0.000119048		0.00311155	0.0140865		0.000119048	0.000119077				0.000119048	0.000119048			0.000119048	0.000119048		0.000119048	0.000119048	0.000119048	0.000119048		1.25694	0.329918	1.25694	up	-1.21239	-0.277857	1.21239	down	-1.63895	-0.712776	1.63895	down	-1.50772	-0.592366	1.50772	down	-1.07186	-0.10012	1.07186
13.47_495.1566n	13.4655	496.164	6.55684e-31					0.000119048	0.000119048		0.00121799	0.00796759		0.000119048	0.000119048				0.000119048	0.000119048			0.000119048	0.000119048		0.000119048	0.000119048	0.000119048	0.000119048		1.32766	0.408889	1.32766	up	-1.17429	-0.231784	1.17429	down	-1.66786	-0.737998	1.66786	down	-1.50337	-0.588201	1.50337	down	-1.02652	-0.0377587	1.02652
13.47_500.1579m/z	13.4655	500.158	7.58922e-09			0.0412485		0.0103265			0.000451667	0.00233196							0.000155996	0.00062428			0.000119053	0.00011923		0.000119144	0.000121459	0.00487881	0.0336782		1.60908	0.686233	1.60908	up	-1.4875	-0.572892	1.4875	down	-2.64592	-1.40377	2.64592	down	-2.26732	-1.18099	2.26732	down	-1.10218	-0.140355	1.10218
13.47_507.1534m/z	13.4655	507.153	4.08653e-05			0.0139633					0.00162112	0.0159386							0.0142044			0.0168386	0.000123328	0.00018412		0.00021811	0.00120916				1.37863	0.463238	1.37863	up	-1.58583	-0.665238	1.58583	down	-3.23522	-1.69386	3.23522	down	-2.3888	-1.25629	2.3888	down	-1.01982	-0.0283177	1.01982
13.47_509.1986m/z	13.4655	509.199	9.35171e-07								0.00257206	0.0142457							0.00508586	0.013942			0.000120796	0.000126965		0.000139792	0.000201294	0.0121352	0.0310444		1.2166	0.282855	1.2166	up	-1.2056	-0.269749	1.2056	down	-1.68774	-0.755092	1.68774	down	-1.53878	-0.621784	1.53878	down	-1.14967	-0.201222	1.14967
13.47_515.1473m/z	13.4655	515.147	3.1991e-13					0.00012013	0.00980895		0.00207379	0.00660829		0.00129613					0.000119048	0.000168311			0.000119048	0.000119235		0.000119048	0.000120167	0.000119084	0.00117012		1.52873	0.612336	1.52873	up	-1.51413	-0.598486	1.51413	down	-2.10765	-1.07564	2.10765	down	-1.79447	-0.843557	1.79447	down	-1.18505	-0.244951	1.18505
13.47_520.1372m/z	13.4655	520.137	1.15368e-06					0.0170387	0.0299989										0.00286097	0.00542405			0.000127268	0.000138883		0.00017888	0.000253948	0.00708251	0.0130663		1.37774	0.462307	1.37774	up	-1.18025	-0.239095	1.18025	down	-1.95478	-0.967009	1.95478	down	-1.56331	-0.644605	1.56331	down	-1.03461	-0.0490888	1.03461
13.47_522.1332m/z	13.4655	522.133	4.24317e-08					0.000155185						0.00277588					0.000152583				0.000119052	0.000381044		0.000119108	0.00177781	0.000537757			1.41848	0.504349	1.41848	up	-1.00609	-0.00875379	1.00609	down	-1.88794	-0.916813	1.88794	down	-1.59078	-0.669733	1.59078	down	1.23154	0.300463	1.23154
13.47_551.0976n	13.4655	276.556	6.89553e-16					0.000121482	0.00011923					0.000178276	0.000124998				0.000119056	0.000119048			0.000119048	0.000119048		0.000119048	0.000119048	0.000119077	0.000119049		1.18998	0.250933	1.18998	up	-1.30844	-0.387846	1.30844	down	-1.65595	-0.727655	1.65595	down	-1.54792	-0.630334	1.54792	down	-1.23462	-0.304063	1.23462
13.47_597.1217n	13.4655	580.118	1.09953e-14					0.000119248	0.000130937					0.000298439	0.0041905				0.000119098	0.000122628			0.000119048	0.00011905		0.000119048	0.000119063	0.000119069	0.000120764		1.39589	0.481183	1.39589	up	-1.06231	-0.0872103	1.06231	down	-1.45575	-0.54176	1.45575	down	-1.35931	-0.442875	1.35931	down	-1.1503	-0.202008	1.1503
13.47_694.2956n	13.4655	348.155	9.89997e-10					0.000527743			0.000499896	0.00835351							0.000222547	0.0251582		0.0262142	0.000119048	0.000119398		0.000119056	0.000141192	0.00133156			1.37544	0.459891	1.37544	up	-1.07205	-0.100378	1.07205	down	-1.90709	-0.93137	1.90709	down	-1.59271	-0.671485	1.59271	down	1.06203	0.0868269	1.06203
13.47_701.2976n	13.4655	351.656	3.34886e-08					0.0299191		0.00294837	0.000123175	0.000537428							0.000254022	0.0105205		0.0413975	0.00011912	0.000143906		0.000133243	0.00191024	0.0397273			1.85338	0.890159	1.85338	up	-1.5186	-0.602746	1.5186	down	-2.50468	-1.32463	2.50468	down	-1.73991	-0.799013	1.73991	down	1.01063	0.0152604	1.01063
13.47_717.2777n	13.4655	359.646	9.82133e-29					0.000119048	0.000119048		0.010182	0.0350029		0.000119048	0.000119048				0.000119048	0.000119048			0.000119048	0.000119048		0.000119048	0.000119048	0.000119048	0.000119048		1.37393	0.458305	1.37393	up	-1.16797	-0.224005	1.16797	down	-1.48211	-0.567657	1.48211	down	-1.36831	-0.452392	1.36831	down	1.07557	0.105105	1.07557
13.47_838.3693n	13.4655	431.183	2.64786e-17			0.0343543		0.000119116	0.000124698		0.000166823	0.00164656		0.000482297	0.0082819				0.000119048	0.000119073			0.000119048	0.000119048		0.000119048	0.000119048	0.000119058	0.000120163		1.63629	0.710427	1.63629	up	-1.3276	-0.408823	1.3276	down	-2.4204	-1.27524	2.4204	down	-1.91649	-0.93847	1.91649	down	-1.09453	-0.130311	1.09453
13.47_878.3700n	13.4655	861.367	1.76985e-13			0.00151423		0.00119597	0.00623202		0.000119795	0.000289293				0.0292079			0.000142941	0.000315689		0.00204993	0.000119048	0.000119048		0.000119048	0.000119053	0.000889574	0.00463591		1.56056	0.642065	1.56056	up	-1.27017	-0.345027	1.27017	down	-2.99895	-1.58446	2.99895	down	-2.20781	-1.14262	2.20781	down	-1.02366	-0.0337417	1.02366
13.47_902.3332n	13.4655	452.174	1.4264e-08			0.0441483		0.0121936			0.000188229	0.00109053							0.00149591	0.0335844			0.000119056	0.000120681		0.000119364	0.000153662	0.00720996			1.5803	0.660195	1.5803	up	-1.17311	-0.230339	1.17311	down	-2.21816	-1.14936	2.21816	down	-1.88245	-0.912613	1.88245	down	-1.04208	-0.0594692	1.04208
13.88_407.2827m/z	13.8821	407.283	0.000207345					0.0016525	0.000510876					0.000702647	0.000253369													0.0152617	0.00479706		1.09157	0.126406	1.09157	up	-2.21156	-1.14506	2.21156	down	-1.89078	-0.91898	1.89078	down	-1.64061	-0.714234	1.64061	down	-1.25975	-0.333132	1.25975
13.88_454.2949n	13.8821	453.288	7.08565e-06					0.000293997	0.000143311					0.000225964	0.000133245												0.0203326	0.00455018	0.000968749		1.03809	0.053936	1.03809	up	-2.44322	-1.28878	2.44322	down	-1.99574	-0.996925	1.99574	down	-1.75889	-0.814663	1.75889	down	-1.31021	-0.389793	1.31021
13.88_543.2612m/z	13.8821	543.261	0.00122931					0.00279431	0.00036619					0.0142829	0.00183376													0.00690547	0.000856388		-1.14349	-0.193443	1.14349	down	-1.97562	-0.982305	1.97562	down	-1.71374	-0.777145	1.71374	down	-1.84978	-0.887355	1.84978	down	-1.15385	-0.206458	1.15385
14.36_247.1392m/z	14.3626	247.139	0.0139729						0.034884					0.0152082	0.00346155													0.013373	0.00300859		1.17567	0.233486	1.17567	up	-1.1409	-0.190172	1.1409	down	-1.22397	-0.291563	1.22397	down	-1.17293	-0.230117	1.17293	down	1.1865	0.246709	1.1865
14.38_308.6351m/z	14.3799	308.635	0.00459893					0.00346532	0.0146861					0.0026507	0.01149													0.00383134	0.0160981		1.02065	0.0294896	1.02065	up	-1.38989	-0.474971	1.38989	down	-1.45396	-0.539983	1.45396	down	-1.61897	-0.695077	1.61897	down	-1.03194	-0.0453644	1.03194
14.38_339.2586m/z	14.3799	339.259	0.0214899						0.00870026						0.0044712					0.0188443									0.00237961		1.03984	0.0563569	1.03984	up	-1.04859	-0.0684519	1.04859	down	-1.16635	-0.222003	1.16635	down	-1.20454	-0.268479	1.20454	down	1.07762	0.107853	1.07762
14.47_215.1145m/z	14.4656	215.114	0.0346838											0.0017596	0.0058547													0.04007			1.35324	0.436417	1.35324	up	-1.30043	-0.378991	1.30043	down	-1.0966	-0.133037	1.0966	down	-1.21396	-0.279719	1.21396	down	1.04308	0.0608437	1.04308
14.47_224.1223m/z	14.4656	224.122	0.00177655					0.0046272	0.0138829					0.000724495	0.00226744													0.00489457	0.0146288		1.13753	0.185903	1.13753	up	-1.22485	-0.2926	1.22485	down	-1.29528	-0.373268	1.29528	down	-1.23254	-0.301635	1.23254	down	-1.00398	-0.00573196	1.00398
14.47_372.2647n	14.4656	355.261	0.00101384					0.00360677	0.00440868					0.000880899	0.00106971													0.00519029	0.00630608		1.10681	0.146407	1.10681	up	-1.37954	-0.464184	1.37954	down	-1.39344	-0.478653	1.39344	down	-1.32248	-0.403243	1.32248	down	-1.02671	-0.0380343	1.02671
14.47_773.4359m/z	14.4656	773.436	0.00850753					0.0012691	0.0129716					0.000213628	0.00166291				0.00627532				0.0345415					0.00103862	0.0107718		1.36698	0.450992	1.36698	up	-1.15231	-0.204534	1.15231	down	-1.34257	-0.424993	1.34257	down	-1.69142	-0.758232	1.69142	down	1.01596	0.0228397	1.01596
14.48_511.2829m/z	14.4827	511.283	0.00280372					0.0187967	0.0162388					0.00228173	0.00193929													0.00405957	0.00345591		1.10391	0.142622	1.10391	up	-1.15321	-0.20566	1.15321	down	-1.15071	-0.202519	1.15071	down	-1.18328	-0.242786	1.18328	down	1.07563	0.105185	1.07563
14.50_618.3117n	14.4999	641.301	0.0423454					0.0280534						0.00661681	0.0134325													0.0454253			1.11008	0.150664	1.11008	up	-1.19993	-0.262945	1.19993	down	-1.21614	-0.282315	1.21614	down	-1.22733	-0.295525	1.22733	down	-1.03902	-0.0552212	1.03902
15.12_438.3004n	15.1221	437.293	0.00182161					0.00243878	0.00288587					0.00249941	0.00295724													0.0105074	0.0122735		-1.00237	-0.00341171	1.00237	down	-2.06889	-1.04886	2.06889	down	-1.73149	-0.792011	1.73149	down	-1.55463	-0.636576	1.55463	down	-1.15444	-0.207192	1.15444
15.12_439.3013m/z	15.1221	439.301	0.00372578					0.00391939	0.00500355					0.00125261	0.0015971													0.0417499			1.10488	0.143892	1.10488	up	-1.76715	-0.821427	1.76715	down	-1.50254	-0.587399	1.50254	down	-1.42722	-0.513207	1.42722	down	-1.21201	-0.277406	1.21201
15.12_506.2917n	15.1221	527.266	0.00497084					0.0187102	0.0148116					0.000438382	0.000345589																1.42385	0.509798	1.42385	up	-1.79324	-0.842572	1.79324	down	-1.74608	-0.804119	1.74608	down	-1.43579	-0.521844	1.43579	down	-1.41169	-0.49742	1.41169
15.12_522.2550n	15.1221	521.248	0.00390826					0.00424904	0.00447621					0.00686461	0.00722403													0.0104925	0.0110251		-1.04828	-0.0680228	1.04828	down	-1.95653	-0.968295	1.95653	down	-1.55427	-0.63624	1.55427	down	-1.46539	-0.551284	1.46539	down	-1.09373	-0.129261	1.09373
15.12_589.2367m/z	15.1221	589.237	0.0478264					0.00840726	0.00446303					0.00409505	0.00212796																1.0667	0.0931503	1.0667	up	-1.62298	-0.698643	1.62298	down	-1.52683	-0.610539	1.52683	down	-1.31649	-0.396696	1.31649	down	-1.35389	-0.437107	1.35389
15.66_411.2193m/z	15.66	411.219	1.15481e-13			0.0447312		0.000141003	0.000275379		0.00769387			0.000387538	0.00168014				0.000119916	0.000126984			0.000119048	0.000119048		0.000119048	0.000119048	0.000134533	0.000232441		1.1249	0.169792	1.1249	up	-1.14522	-0.195625	1.14522	down	-1.88496	-0.914533	1.88496	down	-1.62905	-0.704031	1.62905	down	-1.01557	-0.0222867	1.01557
15.69_435.2181n	15.6943	477.252	0.00656186					0.00282545	0.00938102					0.0105969	0.0317423													0.00477913	0.0153533		-1.1029	-0.141305	1.1029	down	-1.38981	-0.474891	1.38981	down	-1.32181	-0.402512	1.32181	down	-1.33274	-0.414397	1.33274	down	-1.03892	-0.0550815	1.03892
15.71_227.6327m/z	15.7115	227.633	0.0423454					0.048174						0.0218309														0.00537439	0.017279		1.09285	0.128098	1.09285	up	-1.22701	-0.295149	1.22701	down	-1.06237	-0.0872903	1.06237	down	-1.21916	-0.285883	1.21916	down	1.19898	0.261805	1.19898
15.71_236.6384m/z	15.7115	236.638	0.0140004					0.0199019						0.00210586	0.00667655													0.0189031			1.16455	0.219771	1.16455	up	-1.28304	-0.359568	1.28304	down	-1.13043	-0.176874	1.13043	down	-1.19006	-0.251038	1.19006	down	1.00379	0.00545528	1.00379
15.71_339.2621m/z	15.7115	339.262	0.00109405					0.00845738	0.0248298					0.000337067	0.000995522								0.0301926					0.00394208	0.0123068		1.27383	0.349167	1.27383	up	-1.22971	-0.29832	1.22971	down	-1.10732	-0.147075	1.10732	down	-1.27194	-0.347027	1.27194	down	1.0584	0.0818884	1.0584
15.71_751.4791m/z	15.7115	751.479	0.0459573					0.0440942	0.040821					0.00321357	0.00292558																1.22232	0.289616	1.22232	up	-1.3786	-0.463204	1.3786	down	-1.26199	-0.335696	1.26199	down	-1.24568	-0.316937	1.24568	down	-1.13951	-0.188408	1.13951
15.93_519.3296n	15.9287	520.337	0.0423454								0.0341225				0.000365066														0.0216459		1.67902	0.747617	1.67902	up	-1.04304	-0.0607985	1.04304	down	-1.10084	-0.138604	1.10084	down	-1.01344	-0.0192553	1.01344	down	1.32285	0.403646	1.32285
16.04_429.2252m/z	16.0421	429.225	0.0131828																	0.0405123		0.00303016						0.0448318	0.000994055		-1.19084	-0.251982	1.19084	down	-1.21609	-0.282253	1.21609	down	1.34343	0.425923	1.34343	up	1.04314	0.0609278	1.04314	up	-1.48417	-0.569655	1.48417
16.08_1017.0932n	16.083	1018.1	0.0336585							0.00744122	0.00863744	0.0399764	0.00318526	0.0125355	0.000345081																1.84761	0.885657	1.84761	up	-1.17668	-0.234716	1.17668	down	-1.18785	-0.24835	1.18785	down	-1.04887	-0.0688393	1.04887	down	-1.34997	-0.432931	1.34997
16.54_776.4874m/z	16.5392	776.487	0.0434151	0.00287975						0.00412552	0.0374829	0.0364514	0.0164666	0.00670964	0.000552617																2.14936	1.10391	2.14936	up	1.04271	0.0603414	1.04271	up	1.16781	0.223807	1.16781	up	1.17967	0.238386	1.17967	up	1.064	0.0894915	1.064
16.87_550.5155m/z	16.8662	550.515	0.00139833					0.0151093											0.00133453				0.000627791			0.00145459				0.00550524	1.61865	0.694793	1.61865	up	-1.21482	-0.280746	1.21482	down	-1.34675	-0.429481	1.34675	down	-1.20656	-0.270902	1.20656	down	1.45124	0.537282	1.45124
5.74_522.2406m/z	5.73956	522.241	2.29246e-06		0.000463726	0.0155764	0.0398018	0.000148595	0.000119082	0.0180955				0.00282595	0.000129798												0.0280633	0.0164589	0.000237397		1.16293	0.21777	1.16293	up	2.29342	1.1975	2.29342	up	1.85812	0.893841	1.85812	up	1.78291	0.834231	1.78291	up	1.2935	0.371276	1.2935
5.74_683.0015m/z	5.73956	683.001	1.24193e-06						0.000124026	0.0147021				0.017605	0.000119174									0.00460749			0.00216365		0.000120717		-1.18029	-0.239142	1.18029	down	1.92241	0.94292	1.92241	up	1.46103	0.546986	1.46103	up	1.38824	0.473259	1.38824	up	-1.09902	-0.136216	1.09902
6.83_539.2686m/z	6.82526	539.269	0.0201769											0.0104837					0.00155893				0.00592369			0.00101337		0.00158301			1.14546	0.195922	1.14546	up	1.24884	0.320593	1.24884	up	1.17631	0.234265	1.17631	up	1.27315	0.3484	1.27315	up	1.24798	0.319599	1.24798
6.89_242.1544m/z	6.89386	242.154	0.00710116												0.00083973					0.00945305				0.00130989			0.0180943			0.000164922	-1.84102	-0.880505	1.84102	down	-1.38724	-0.472213	1.38724	down	-1.74775	-0.805503	1.74775	down	-1.27934	-0.355403	1.27934	down	-1.10359	-0.142206	1.10359
7.20_590.3517n	7.20244	613.341	0.00581659					0.00395567						0.0137977					0.000194373				0.000725719			0.000960915		0.000683889		0.00633795	-1.06395	-0.0894249	1.06395	down	1.17694	0.235035	1.17694	up	1.08461	0.117179	1.08461	up	1.06989	0.0974628	1.06989	up	1.08789	0.121535	1.08789
7.37_360.1772m/z	7.37386	360.177	0.0077397					0.000703898						0.000119605					0.00192208				0.00218837			0.00155858		0.00166883		0.0352539	1.42261	0.508544	1.42261	up	-1.10554	-0.144748	1.10554	down	-1.09766	-0.134433	1.09766	down	-1.04176	-0.0590274	1.04176	down	-1.09162	-0.126468	1.09162
7.42_952.4582m/z	7.41938	952.458	0.00129664					0.0174621	0.000841653					0.0297229	0.00153369									0.00958138			0.0191868	0.0151991	0.000722614		1.0403	0.0570043	1.0403	up	1.38443	0.469296	1.38443	up	1.12961	0.175827	1.12961	up	1.3003	0.378847	1.3003	up	-1.01001	-0.0143662	1.01001
7.54_134.0708m/z	7.53961	134.071	0.00156392					0.00710493						0.00218346					0.0055079				0.000484938			0.000960792		0.00256717			-1.09597	-0.132214	1.09597	down	-1.02046	-0.0292188	1.02046	down	-1.23541	-0.304986	1.23541	down	-1.16773	-0.223702	1.16773	down	-1.08242	-0.114261	1.08242
7.59_718.3983n	7.59101	382.188	0.0201769					0.00240744						0.00223954					0.00105922				0.00599783			0.00110244		0.000364319		0.00267045	1.01402	0.0200842	1.01402	up	1.08178	0.11341	1.08178	up	-1.07241	-0.100861	1.07241	down	1.07974	0.110686	1.07974	up	1.19038	0.25142	1.19038
7.63_953.4588n	7.6253	477.737	0.0233917					0.0284454	0.0161246					0.0456945	0.0266491													0.0170087	0.00935764		1.03093	0.0439471	1.03093	up	1.33517	0.417028	1.33517	up	1.27008	0.344914	1.27008	up	1.11177	0.152865	1.11177	up	-1.05871	-0.0823014	1.05871
7.80_404.1996m/z	7.79674	404.2	0.0373149					0.000137588						0.000574083					0.000441006				0.00710761			0.00424103		0.00187259		0.00108543	-1.21219	-0.277615	1.21219	down	-1.18558	-0.245597	1.18558	down	-1.50013	-0.585088	1.50013	down	-1.43797	-0.524035	1.43797	down	-1.37607	-0.460558	1.37607
9.50_221.0140m/z	9.49959	221.014	0.0073585					0.000978286						0.000826909					0.00367855				0.00388401			0.00026296		0.000292575			1.00599	0.00861669	1.00599	up	-1.10611	-0.145493	1.10611	down	-1.09495	-0.130862	1.09495	down	1.10206	0.140208	1.10206	up	1.09484	0.130718	1.09484
9.52_216.0342m/z	9.51673	216.034	0.00137934					0.000540627						0.000224914					0.000289704				0.00145628			0.000644222		0.000148995		0.00831895	1.08808	0.121781	1.08808	up	1.05693	0.0798736	1.05693	up	-1.08024	-0.111354	1.08024	down	-1.01468	-0.0210194	1.01468	down	1.17159	0.228463	1.17159
9.52_263.0287m/z	9.51673	263.029	0.0030847					0.00224011						0.000365185					0.00080083				0.00195877			0.000875085		0.000166265		0.0311852	1.15573	0.208807	1.15573	up	1.08221	0.113987	1.08221	up	1.01032	0.0148097	1.01032	up	1.07514	0.104527	1.07514	up	1.27882	0.354808	1.27882
9.69_219.5649m/z	9.68817	219.565	2.94481e-20		0.000119052	0.000143636		0.000119048	0.000119048	0.000119048	0.000119926			0.000119048	0.000119048		0.000524194	0.000119141				0.000355758	0.00258923			0.00011905	0.000120026	0.000119048	0.000119048		-1.15264	-0.204941	1.15264	down	4.2118	2.07444	4.2118	up	2.88768	1.52991	2.88768	up	1.60115	0.679105	1.60115	up	1.11379	0.155481	1.11379
9.69_399.1691n	9.68817	400.176	3.75723e-17		0.000119048	0.000121165		0.000119048	0.000119048	0.000119048	0.000119287	0.0406603		0.000119048	0.000119048		0.000372892	0.000119055				0.000162238				0.00050775	0.000405166	0.000119061	0.000119057		-1.09086	-0.12547	1.09086	down	4.52394	2.17758	4.52394	up	3.20636	1.68094	3.20636	up	1.75314	0.80994	1.75314	up	1.14091	0.190187	1.14091
9.89_541.2695m/z	9.89362	541.269	0.0350484						0.0362037						0.0209181					0.00035856				0.00350526			0.00797247		0.0160452	0.00364284	-1.04947	-0.0696574	1.04947	down	-1.44645	-0.532512	1.44645	down	-1.21016	-0.275198	1.21016	down	-1.13574	-0.183633	1.13574	down	-1.07325	-0.101989	1.07325
[truncated: 93 more columns]

## Sheet: S2
Supplementary 2: Fold change between Cmax vs Pre-dose
Compound	Retention Time	Mass	p ([Pre-dose] vs [Cmax])	Log FC ([Cmax] vs [Pre-dose])	FC (abs) ([Cmax] vs [Pre-dose])
0.77_1022.8308m/z	0.773834	1022.83	0.00079069	0.440833	1.35739
0.77_1090.8165m/z	0.773834	1090.82	0.00188929	0.457859	1.3735
0.77_1158.8032m/z	0.773834	1158.8	0.000397893	0.479597	1.39435
0.77_1192.7956m/z	0.773834	1192.8	0.00651449	0.458449	1.37406
0.77_436.9537m/z	0.773834	436.954	0.00323819	0.436803	1.3536
0.77_504.9413m/z	0.773834	504.941	0.000713563	0.551506	1.46561
0.77_572.9284m/z	0.773834	572.928	0.000510858	0.570857	1.48541
0.77_640.9158m/z	0.773834	640.916	0.000987095	0.497453	1.41172
0.77_708.9030m/z	0.773834	708.903	0.000773687	0.494654	1.40898
0.77_750.8840m/z	0.773834	750.884	0.000584957	0.38863	1.30915
0.77_776.8903m/z	0.773834	776.89	0.0011229	0.433682	1.35068
0.77_818.8714m/z	0.773834	818.871	0.00216	0.420687	1.33856
0.77_886.8587m/z	0.773834	886.859	0.00290537	0.363803	1.28681
0.77_954.8451m/z	0.773834	954.845	0.00115823	0.396054	1.3159
0.77_988.8346m/z	0.773834	988.835	0.00331881	0.379024	1.30046
0.79_368.9662m/z	0.790984	368.966	0.00288789	0.404191	1.32335
0.79_822.8614m/z	0.785284	822.861	0.00110314	0.403677	1.32288
0.82_296.0675m/z	0.819565	296.067	0.00190106	-1.21427	2.32023
0.84_544.6284m/z	0.8424	544.628	0.00401196	0.552834	1.46696
10.06_400.1772m/z	10.0596	400.177	0.00150289	1.67789	3.1996
10.27_212.0203m/z	10.2654	212.02	0.0362195	1.45862	2.74845
10.73_429.2460n	10.7279	450.221	0.00127314	1.37247	2.58913
11.33_347.2167m/z	11.3339	347.217	0.00948548	-1.93965	3.83613
11.41_437.2174m/z	11.4078	437.217	0.000539222	-2.05485	4.15502
11.43_383.1750n	11.425	382.168	0.000119048	12.9897	8133.62
11.43_385.1817n	11.425	384.174	0.000119048	6.98823	126.96
11.43_483.1014n	11.425	482.094	0.000119048	12.864	7455.12
11.43_534.1104m/z	11.425	534.11	0.000119048	4	16
11.44_282.1535m/z	11.4422	282.154	0.000119048	5.87036	58.4999
11.44_451.1644n	11.4422	472.139	0.000119048	9.22857	599.897
11.44_466.1208m/z	11.4422	466.121	0.000119067	16.4404	88930.5
11.44_494.1528m/z	11.4422	494.153	0.000144826	3.15984	8.9373
11.85_155.5696m/z	11.8482	155.57	0.0047095	-2.09354	4.26793
11.85_274.0630m/z	11.8482	274.063		1.948	3.8584
11.85_322.6130m/z	11.8482	322.613	0.000119048	3.84358	14.356
11.87_1206.4939n	11.8654	1189.49	0.000119048	8.66015	404.544
11.87_140.0591n	11.8654	163.048	0.000119052	0.81183	1.75544
11.87_153.0622n	11.8654	176.062	0.000119048	1.46307	2.75694
11.87_193.5802m/z	11.8654	193.58	0.000119048	5.1429	35.332
11.87_215.0864m/z	11.8654	215.086	0.00014073	1.97692	3.93653
11.87_224.0919m/z	11.8654	224.092	0.000119048	1.72484	3.30544
11.87_241.0914m/z	11.8654	241.091	0.00028913	0.483192	1.39783
11.87_261.0294m/z	11.8654	261.029	0.000119048	6.99386	127.457
11.87_297.6221m/z	11.8654	297.622	0.000119048	3.15638	8.91588
11.87_326.6414m/z	11.8654	326.641	0.000123877	0.951267	1.93357
11.87_455.1153m/z	11.8654	455.115	0.000119751	3.39837	10.5441
11.87_462.1443n	11.8654	232.079	0.000119048	5.70237	52.0698
11.87_483.1169m/z	11.8654	483.117	0.000119048	3.1676	8.98553
11.87_486.1231n	11.8654	469.12	0.000119048	5.27986	38.8504
11.87_607.2246m/z	11.8654	607.225	0.000119049	2.97581	7.86698
11.87_654.2429n	11.8654	350.111	0.000119048	2.57984	5.97871
11.87_663.2982n	11.8654	354.638	0.000119064	1.98674	3.9634
11.87_822.3055n	11.8654	805.302	0.000119048	7.21102	148.161
11.87_824.2793n	11.8654	424.138	0.000119048	3.30039	9.85181
11.87_850.2220n	11.8654	426.134	0.000123815	3.29228	9.79657
11.87_860.2560n	11.8654	843.253	0.000119048	3.29899	9.84224
11.87_874.1942n	11.8654	438.104	0.000120024	2.44204	5.4341
11.87_894.1859n	11.8654	448.1	0.000119112	2.04226	4.1189
11.88_1149.5274n	11.8825	1172.52	0.000119293	5.26324	38.4054
11.88_139.0546m/z	11.8825	139.055	0.000119048	3.83346	14.2556
11.88_146.0539m/z	11.8825	146.054	0.000324676	-2.74014	6.68136
11.88_152.0617m/z	11.8825	152.062	0.000119048	3.9983	15.9812
11.88_154.9899n	11.8825	137.987	0.000417479	1.42452	2.68426
11.88_161.5604m/z	11.8825	161.56	0.000119656	2.38127	5.20995
11.88_167.0498n	11.8825	168.057	0.000119048	5.1902	36.5095
11.88_167.0847m/z	11.8825	167.085	0.000119048	8.07797	270.216
11.88_191.0855m/z	11.8825	191.085	0.00011905	4.47726	22.2736
11.88_192.0857m/z	11.8825	192.086	0.000119048	2.37494	5.18715
11.88_193.1006m/z	11.8825	193.101	0.000119048	3.37689	10.3883
11.88_195.0807n	11.8825	178.077	0.000119048	4.30989	19.8338
11.88_211.5662m/z	11.8825	211.566	0.000119048	6.44368	87.0444
11.88_221.1324m/z	11.8825	221.132	0.000119048	2.74713	6.7138
11.88_283.1562n	11.8825	266.153	0.000119048	5.90543	59.9393
11.88_284.1606n	11.8825	165.07	0.000119048	3.03185	8.17857
11.88_304.6288m/z	11.8825	304.629	0.000119048	1.05767	2.08156
11.88_312.6277m/z	11.8825	312.628	0.000688851	1.41011	2.65757
11.88_317.6345n	11.8825	318.642	0.000119894	2.38406	5.22002
11.88_330.1345n	11.8825	166.075	0.000119048	4.13623	17.5845
11.88_330.1432m/z	11.8825	330.143		0.934517	1.91125
11.88_351.1040m/z	11.8825	351.104	0.000119048	2.88757	7.40025
11.88_381.1261n	11.8825	202.561	0.000119048	4.84753	28.7907
11.88_383.1720n	11.8825	384.179	0.000119048	7.52281	183.904
11.88_403.1515m/z	11.8825	403.152	0.000119048	7.76097	216.912
11.88_422.1562n	11.8825	223.076	0.000119048	3.00581	8.03227
11.88_439.1278n	11.8825	220.571	0.000119048	3.93273	15.2711
11.88_521.0501n	11.8825	522.057	0.000119048	4.42598	21.4958
11.88_621.1957m/z	11.8825	621.196	0.000119048	5.15037	35.5154
11.88_673.2525n	11.8825	337.634	0.000119049	2.71629	6.57182
11.88_766.3465n	11.8825	789.336	0.000119048	6.0906	68.1479
11.88_842.2435n	11.8825	422.129	0.000119048	10.6581	1615.89
11.88_848.2616n	11.8825	849.269	0.000119048	4.02708	16.3031
11.90_230.5410m/z	11.8997	230.541	0.000119073	2.4109	5.31807
11.90_239.5494m/z	11.8997	239.549	0.000119048	2.3665	5.15689
11.90_250.5619n	11.8997	292.596	0.000119048	5.05462	33.2348
11.90_263.5789m/z	11.8997	263.579	0.0216659	0.697977	1.62223
11.90_456.1319n	11.8997	251.055	0.000119048	1.72871	3.31432
11.90_505.0754n	11.8997	506.083	0.000119048	3.19756	9.17407
11.90_541.1901m/z	11.8997	541.19	0.0117404	0.75922	1.69257
11.92_252.0638m/z	11.9168	252.064	0.0423297	1.09264	2.13263
12.36_350.1663m/z	12.3621	350.166	0.000119048	5.63205	49.5926
12.36_392.2167n	12.3621	391.209	0.000281139	0.591027	1.50632
12.36_434.2215m/z	12.3621	434.222	0.000119048	10.8278	1817.55
12.36_437.2355n	12.3621	436.228	0.000119048	7.02626	130.351
12.36_475.2209n	12.3621	456.203	0.000119048	10.7689	1744.92
12.36_503.2187n	12.3621	524.193	0.000119048	8.12784	279.721
12.36_519.1819n	12.3621	518.175	0.000119048	7.19682	146.71
12.36_521.1679m/z	12.3621	521.168	0.000119048	4.45689	21.9612
12.46_325.6094m/z	12.4596	325.609	0.00017574	1.71813	3.2901
12.65_218.5748m/z	12.6482	218.575	0.000130972	2.26675	4.81239
12.70_331.6557m/z	12.6997	331.656	0.013718	1.13631	2.19818
12.70_441.6697m/z	12.6997	441.67	0.000119048	2.38684	5.23012
12.70_843.3595n	12.6997	844.367	0.000119075	4.19501	18.3157
12.72_1350.6442n	12.7168	676.329		0.789732	1.72875
12.72_1352.5764n	12.7168	699.277	0.000119048	4.52728	23.0594
12.72_1361.5803n	12.7168	703.779	0.000119048	4.75561	27.0136
12.72_1375.5675n	12.7168	474.184	0.000119048	7.16806	143.814
12.72_1381.5707n	12.7168	691.793	0.000119048	6.04724	66.1301
12.72_139.0545m/z	12.7168	139.054	0.000179547	1.6169	3.06714
12.72_1399.5467n	12.7168	700.781	0.000119048	5.29239	39.1894
12.72_1402.5510n	12.7168	702.283	0.000120445	2.66939	6.36161
12.72_143.0807n	12.7168	188.052	0.000119048	3.90131	14.9421
12.72_1437.5786n	12.7168	480.2	0.000119048	3.42783	10.7617
12.72_152.0612m/z	12.7168	152.061	0.000119048	2.46569	5.52391
12.72_163.0506m/z	12.7168	163.051	0.000119048	1.08914	2.12748
12.72_165.0700m/z	12.7168	165.07	0.000119048	2.36384	5.14738
12.72_167.0756n	12.7168	190.065	0.000119048	3.92712	15.2118
12.72_178.0770m/z	12.7168	178.077	0.000119048	1.78449	3.44497
12.72_191.0687n	12.7168	192.076	0.000119048	2.73881	6.67518
12.72_195.5653m/z	12.7168	195.565	0.000119048	3.19302	9.14522
12.72_204.5729m/z	12.7168	204.573	0.00021287	1.67764	3.19904
12.72_207.0908m/z	12.7168	207.091	0.000119048	2.59159	6.02761
12.72_225.5847m/z	12.7168	225.585	0.000479903	1.20672	2.30813
12.72_235.0962m/z	12.7168	235.096	0.000119048	3.60846	12.1971
12.72_237.5928m/z	12.7168	237.593	0.000119048	5.70551	52.1831
12.72_245.5798m/z	12.7168	245.58	0.000119052	2.216	4.64602
12.72_246.5896m/z	12.7168	246.59	0.000119048	4.75473	26.9971
12.72_249.5778m/z	12.7168	249.578	0.000119048	5.95852	62.1859
12.72_256.1233n	12.7168	239.12	0.000119114	0.721584	1.64899
12.72_266.0400n	12.7168	574.114	0.000119048	8.21821	297.802
12.72_267.6085m/z	12.7168	267.608	0.000119048	4.87978	29.4414
12.72_291.1480m/z	12.7168	291.148	0.000119048	4.21451	18.565
12.72_292.0529n	12.7168	293.06	0.000119048	3.67302	12.7552
12.72_306.1700m/z	12.7168	306.17	0.000119048	6.02186	64.977
12.72_317.6168n	12.7168	318.624	0.000119871	1.93781	3.83124
12.72_320.0990n	12.7168	303.096	0.000170751	0.885011	1.84678
12.72_328.6175m/z	12.7168	328.618	0.0154146	1.0025	2.00347
12.72_337.6611m/z	12.7168	337.661	0.000125873	1.56327	2.95523
12.72_347.1086m/z	12.7168	347.109	0.000119048	8.56803	379.52
12.72_352.1760m/z	12.7168	352.176	0.000119048	4.298	19.671
12.72_353.1811m/z	12.7168	353.181	0.000134134	0.565683	1.48009
12.72_362.2211m/z	12.7168	362.221	0.000119048	4.17828	18.1045
12.72_386.2395n	12.7168	409.229	0.000119048	2.44679	5.452
12.72_394.0945n	12.7168	436.128	0.000119048	6.83161	113.899
12.72_407.1251n	12.7168	390.122	0.000119048	4.38837	20.9427
12.72_432.2179m/z	12.7168	432.218	0.00378429	0.979401	1.97165
12.72_435.2255n	12.7168	458.215	0.000119048	6.67483	102.17
12.72_441.2045m/z	12.7168	441.204	0.00955054	0.692394	1.61596
12.72_446.2029m/z	12.7168	446.203	0.000119368	1.0334	2.04685
12.72_464.1932m/z	12.7168	464.193	0.000119048	4.0232	16.2594
12.72_469.6850m/z	12.7168	469.685	0.000241551	1.66417	3.16932
12.72_482.1711m/z	12.7168	482.171	0.000119048	3.21521	9.28696
12.72_482.2920m/z	12.7168	482.292	0.000119063	2.0299	4.08378
12.72_490.1677m/z	12.7168	490.168	0.000119048	3.18329	9.08375
12.72_492.1940n	12.7168	475.191	0.000119048	2.70802	6.53426
12.72_498.1532m/z	12.7168	498.153	0.000119048	6.28998	78.2481
12.72_498.1888n	12.7168	521.178	0.000119048	1.94971	3.86298
12.72_499.1462n	12.7168	500.154	0.000119048	4.67984	25.6313
12.72_503.1625m/z	12.7168	503.162	0.000119048	5.56153	47.2268
12.72_524.1540m/z	12.7168	524.154	0.000119048	8.10263	274.875
12.72_526.1768m/z	12.7168	526.177	0.000119112	1.44852	2.72927
12.72_535.3374m/z	12.7168	535.337	0.000119048	6.05639	66.5512
12.72_539.1777m/z	12.7168	539.178	0.000119159	2.03151	4.08832
12.72_559.1709n	12.7168	604.142	0.000119048	3.50194	11.3289
12.72_607.3023n	12.7168	326.64	0.000237915	0.763397	1.69748
12.72_626.1427n	12.7168	336.061	0.000119751	2.01548	4.04316
12.72_672.8183m/z	12.7168	672.818	0.000119048	8.77678	438.606
12.72_870.4558n	12.7168	893.445	0.000119048	5.41491	42.6628
12.72_886.4134n	12.7168	455.205	0.000119048	6.42134	85.7067
12.72_932.3838n	12.7168	467.199	0.000119225	2.00097	4.00269
12.72_952.3794n	12.7168	499.179	0.000119136	1.68183	3.20834
12.72_964.3201n	12.7168	483.167	0.000119048	3.94112	15.3602
12.72_970.3161n	12.7168	486.165	0.000119048	3.5083	11.379
12.73_246.5667n	12.7339	535.167	0.000119048	2.94842	7.71901
12.73_256.5941n	12.7339	239.591	0.000119048	3.27269	9.66444
12.73_279.5706m/z	12.7339	279.571	0.000119048	3.46123	11.0137
12.73_297.5785m/z	12.7339	297.579	0.000305226	1.67826	3.20042
12.73_300.0856m/z	12.7339	300.086	0.000119048	2.87803	7.35146
12.73_309.0842m/z	12.7339	309.084	0.000119048	0.91567	1.88645
12.73_310.0573m/z	12.7339	310.057	0.000119048	6.30971	79.3255
12.73_312.0862m/z	12.7339	312.086	0.000241938	0.590561	1.50583
12.73_470.7199m/z	12.7339	470.72	0.000159042	1.33248	2.51835
12.73_645.3392n	12.7339	345.659	0.000119048	4.98022	31.5643
12.87_218.5752m/z	12.8654	218.575		1.39106	2.62271
13.09_410.1990m/z	13.0935	410.199	0.000119048	10.3327	1289.61
13.09_457.2119n	13.0935	478.187	0.000119048	7.84399	229.762
13.09_496.2232n	13.0935	495.216	0.00400993	3.0151	8.08419
13.09_525.2021n	13.0935	546.177	0.00167329	5.06958	33.5812
13.09_559.1763n	13.0936	540.159	0.000120056	12.3028	5052.44
13.09_601.1335m/z	13.0935	601.134	0.0072847	1.66639	3.17419
13.17_223.0800m/z	13.174	223.08	0.000153531	1.78973	3.4575
13.35_311.2277m/z	13.3507	311.228	0.0311596	-1.49441	2.81749
13.47_1166.4318n	13.4655	584.223		2.03435	4.09638
13.47_162.0671n	13.4655	366.168	0.000163874	1.45492	2.74142
13.47_165.0690m/z	13.4655	165.069	0.000124135	1.46833	2.76701
13.47_167.0846m/z	13.4655	167.085	0.000119048	3.88417	14.7656
13.47_202.5615m/z	13.4655	202.562	0.000138314	1.99918	3.99771
13.47_223.0747m/z	13.4655	223.075		2.21975	4.65812
13.47_225.5815m/z	13.4655	225.582	0.000119048	2.46446	5.51921
13.47_227.5797m/z	13.4655	227.58	0.00011905	2.09638	4.27634
13.47_234.5839m/z	13.4655	234.584	0.00011905	1.9127	3.76513
13.47_243.1632n	13.4655	266.152	0.000120096	1.32187	2.4999
13.47_267.5580m/z	13.4655	267.558	0.000119048	3.62517	12.3392
13.47_314.6019n	13.4655	297.599	0.000128251	3.17804	9.05078
13.47_341.6260n	13.4655	306.612	0.000121485	2.15511	4.45401
13.47_350.1135m/z	13.4655	350.113	0.00101725	1.16235	2.23822
13.47_378.6206m/z	13.4655	378.621	0.000119282	0.956359	1.94041
13.47_387.6143m/z	13.4655	387.614	0.000445627	2.96437	7.80482
13.47_423.1999m/z	13.4655	423.2	0.0340261	0.949365	1.93102
13.47_450.1609m/z	13.4655	450.161	0.000119048	5.76964	54.555
13.47_469.2064n	13.4655	434.192	0.000119048	4.47887	22.2985
13.47_490.1754n	13.4655	246.095	0.000119048	2.31411	4.97299
13.47_495.1566n	13.4655	496.164	0.000119048	3.8253	14.1752
13.47_500.1579m/z	13.4655	500.158	0.0336782	2.13552	4.39396
13.47_515.1473m/z	13.4655	515.147	0.00117012	2.37354	5.18211
13.47_520.1372m/z	13.4655	520.137	0.0130663	3.85441	14.4642
13.47_522.1332m/z	13.4655	522.133		1.98809	3.96712
13.47_551.0976n	13.4655	276.556	0.000119049	3.68131	12.8288
13.47_597.1217n	13.4655	580.118	0.000120764	3.39996	10.5558
13.47_717.2777n	13.4655	359.646	0.000119048	3.43596	10.8225
13.47_838.3693n	13.4655	431.183	0.000120163	3.4119	10.6435
13.47_878.3700n	13.4655	861.367	0.00463591	1.7265	3.30924
13.47_902.3332n	13.4655	452.174		0.888265	1.85095
13.88_407.2827m/z	13.8821	407.283	0.00479706	-3.27281	9.66529
13.88_454.2949n	13.8821	453.288	0.000968749	-3.27585	9.68567
13.88_543.2612m/z	13.8821	543.261	0.000856388	-2.91482	7.54131
14.36_247.1392m/z	14.3626	247.139	0.00300859	-1.55012	2.92842
14.38_308.6351m/z	14.3799	308.635	0.0160981	-1.79952	3.48103
14.38_339.2586m/z	14.3799	339.259	0.00237961	-1.28257	2.43271
14.47_215.1145m/z	14.4656	215.114		-1.69187	3.23075
14.47_224.1223m/z	14.4656	224.122	0.0146288	-1.57741	2.98434
14.47_372.2647n	14.4656	355.261	0.00630608	-1.77486	3.42205
14.47_773.4359m/z	14.4656	773.436	0.0107718	-1.94373	3.84698
15.12_438.3004n	15.1221	437.293	0.0122735	-2.74894	6.72225
15.12_439.3013m/z	15.1221	439.301		-1.95627	3.88058
15.12_506.2917n	15.1221	527.266		-1.68529	3.21605
15.12_522.2550n	15.1221	521.248	0.0110251	-2.71421	6.56233
15.66_411.2193m/z	15.66	411.219	0.000232441	1.20078	2.29864
15.69_435.2181n	15.6943	477.252	0.0153533	-1.65981	3.15974
15.71_227.6327m/z	15.7115	227.633	0.017279	-1.85333	3.61334
15.71_339.2621m/z	15.7115	339.262	0.0123068	-1.7234	3.30214
16.04_429.2252m/z	16.0421	429.225	0.000994055	0.41259	1.33107
5.74_522.2406m/z	5.73956	522.241	0.000237397	1.53248	2.89282
5.74_683.0015m/z	5.73956	683.001	0.000120717	2.56754	5.92797
6.89_242.1544m/z	6.89386	242.154		2.50895	5.69207
7.42_952.4582m/z	7.41938	952.458	0.000722614	1.54764	2.92339
9.69_219.5649m/z	9.68817	219.565	0.000119048	3.02625	8.14689
9.69_399.1691n	9.68817	400.176	0.000119057	2.05309	4.14995
9.89_541.2695m/z	9.89362	541.269	0.0160452	1.00834	2.01159

## Sheet: S3
Supplementary 3: Endogenous metabolites
Compound	Retention Time	Mass	Mass Error (ppm)	Accepted Compound ID	Accepted Description	p ([Pre-dose] vs [Cmax])	Log FC ([Cmax] vs [Pre-dose])	FC (abs) ([Cmax] vs [Pre-dose])
0.77_504.9413m/z	0.773834	504.941	-3.99207	HMDB0000285	Uridine triphosphate	0.000713563	0.551506	1.46561
10.27_212.0203m/z	10.2654	212.02	-11.7452	HMDB0060176	(S)-3-Sulfonatolactate	0.0362195	1.45862	2.74845
11.33_347.2167m/z	11.3339	347.217	-0.678241	HMDB0011561	MG(14:0/0:0/0:0)	0.00948548	-1.93965	3.83613
11.87_140.0591n	11.8654	163.048	3.4077	HMDB0002271	Imidazolepropionic acid	0.000119052	0.81183	1.75544
11.88_1149.5274n	11.8825	1172.52	4.30783	HMDB0280422	PIP(LTE4/22:4(10Z,13Z,16Z,19Z))	0.000119293	5.26324	38.4054
11.88_161.5604m/z	11.8825	161.56	-1.74848	HMDB0006832	S-Glutaryldihydrolipoamide	0.000119656	2.38127	5.20995
11.88_381.1261n	11.8825	202.561	-2.75281	HMDB0000768	N-Acetyl-9-O-lactoylneuraminic acid	0.000119048	4.84753	28.7907
11.90_239.5494m/z	11.8997	239.549	11.2001	HMDB0000632	Dermatan sulfate	0.000119048	2.3665	5.15689
12.36_521.1679m/z	12.3621	521.168	0.957484	SQDG(2:0/9:0)	SQDG(2:0/9:0)	0.000119048	4.45689	21.9612
12.70_331.6557m/z	12.6997	331.656	0.198471	HMDB0288874	PC(2:0/20:4(6E,8Z,11Z,13E)-2OH(5S,15S))	0.013718	1.13631	2.19818
12.72_163.0506m/z	12.7168	163.051	2.17974	HMDB0003269	Nicotinuric acid	0.000119048	1.08914	2.12748
12.72_237.5928m/z	12.7168	237.593	0.783135	CSID109092	N10-formyl-THF	0.000119048	5.70551	52.1831
12.72_352.1760m/z	12.7168	352.176	3.01457	HMDB0260304	Myelopeptides	0.000119048	4.298	19.671
12.72_446.2029m/z	12.7168	446.203	-2.61683	HMDB0274881	PGP(i-12:0/PGF1alpha)	0.000119368	1.0334	2.04685
12.72_535.3374m/z	12.7168	535.337	10.8736	DG(9:0/18:4/0:0)	DG(9:0/18:4/0:0)	0.000119048	6.05639	66.5512
12.72_870.4558n	12.7168	893.445	-11.6438	HMDB0274411	PGP(a-15:0/20:3(8Z,11Z,14Z)-2OH(5,6))	0.000119048	5.41491	42.6628
12.87_218.5752m/z	12.8654	218.575	7.32321	HMDB0012575	13E-Tetranor-16-carboxy-LTE4		1.39106	2.62271
13.35_311.2277m/z	13.3507	311.228	15.7952	36036	13(S)-HpODE	0.0311596	-1.49441	2.81749
13.47_267.5580m/z	13.4655	267.558	2.81828	HMDB0006865	3-Methyl-1-hydroxybutyl-ThPP	0.000119048	3.62517	12.3392
13.47_423.1999m/z	13.4655	423.2	-6.34206	HMDB0274937	PGP(i-13:0/20:4(5Z,8Z,11Z,13E)+=O(15))	0.0340261	0.949365	1.93102
13.47_717.2777n	13.4655	359.646	8.16157	HMDB0012177	5-Methyltetrahydropteroyltri-L-glutamic acid	0.000119048	3.43596	10.8225
13.88_407.2827m/z	13.8821	407.283	5.88814	HMDB0000619	cholic acid	0.00479706	-3.27281	9.66529
13.88_454.2949n	13.8821	453.288	3.98343	HMDB0296939	DG(2:0/20:3(8Z,11Z,14Z)-2OH(5,6)/0:0)	0.000968749	-3.27585	9.68567
14.47_224.1223m/z	14.4656	224.122	4.92532	HMDB0260498	MG(20:5(7Z,9Z,11E,13E,17Z)-3OH(5,6,15)/0:0/0:0)	0.0146288	-1.57741	2.98434
14.47_372.2647n	14.4656	355.261	-4.55514	HMDB0013627	Cervonoyl ethanolamide	0.00630608	-1.77486	3.42205
14.47_773.4359m/z	14.4656	773.436	-0.723562	HMDB0263438	PA(22:6(5Z,8E,10Z,13Z,15E,19Z)-2OH(7S, 17S)/16:1(9Z))	0.0107718	-1.94373	3.84698
15.12_438.3004n	15.1221	437.293	5.08886	HMDB0297051	DG(2:0/20:3(6,8,11)-OH(5)/0:0)	0.0122735	-2.74894	6.72225
15.71_227.6327m/z	15.7115	227.633	3.76206	GPEtn(2:0/13:0)	GPEtn(2:0/13:0)	0.017279	-1.85333	3.61334
16.04_429.2252m/z	16.0421	429.225	-1.62649	HMDB0260479	MG(PGJ2/0:0/0:0)	0.000994055	0.41259	1.33107
5.74_522.2406m/z	5.73956	522.241	-10.6347	HMDB0278764	PIP(20:4(6Z,8E,10E,14Z)-2OH(5S,12R)/18:0)	0.000237397	1.53248	2.89282
9.89_541.2695m/z	9.89362	541.269	7.4597	HMDB0010320	Cortolone-3-glucuronide	0.0160452	1.00834	2.01159

## Sheet: S4
	Pathway total	Hits.total	Hits.sig	Expected	P(Fisher)	P(EASE)	P(Gamma)	Emp.Hits	Empirical	AdjP.Fisher	AdjP.EASE	AdjP.Gamma	Pathway Number	cpd.hits
Drug metabolism - cytochrome P450	53	42	26	11.691	0.044649	0.081744	0.071294	0	0	1	1	1	P1	C16582;C16659;C07888;C16578;C07108;C16591;C16596;C16595;C16601;C16576;C07047;C16577;C16561;C07501;C06868;C16660;C16609;C07073;C16643;C16602;C16584;C16587;C16586;C01516;C16608;C07496
Aminosugars metabolism	69	18	12	15.221	0.084588	0.1831	0.077842	0	0	1	1	1	P2	C00025;C00024;C00104;C00140;C00064;chtn;C05673;C06459;C00645;C00055;C00081;C03557
Tyrosine metabolism	160	81	44	35.295	0.13783	0.19089	0.078385	0	0	1	1	1	P3	C05350;C00788;C00025;CE2884;C00822;tymsf;CE2878;C05852;thbpt4acam;C03758;C04148;C00547;C00544;CE6317;C00642;C00079;CE5541;CE5542;C05577;C00082;CE5276;CE5277;C00483;C00167;C00582;C00064;C05604;C00272;C05576;C00355;C01179;C00268;C09642;C05594;C06350;C00127;CE5536;C01161;C05589;C05581;C05580;C05584;CE2879;C00051;CE2870;CE2873;C05588;C04043;C00164;CE2174;CE2176;CE2172;CE2173
Urea cycle/amino group metabolism	85	32	19	18.75	0.12641	0.21362	0.080007	0	0	1	1	1	P4	C00025;C00024;C00148;C01586;C00327;C02946;C04441;C02735;C00624;C05313;C00073;CE2934;C05198;C05200;C01449;C01250;C00788;C00547;C05936
Ubiquinone Biosynthesis	10	6	5	2.2059	0.089872	0.30235	0.086909	0	0	1	1	1	P5	C00024;C00399;C01179;C00156;C05805
Tryptophan metabolism	94	54	29	20.736	0.2289	0.31702	0.088148	0	0	1	1	1	P6	C00025;C00024;CE2119;C05647;C05643;C00780;C05648;thbpt4acam;C02693;C05660;C00398;C00643;C02220;C00078;C05642;CE5860;C01252;C05637;C02406;C00272;C02470;C06212;CE2122;C01717;C00268;C00632;C02700;C00328;C00051;C00331;C05635;C05634;C05639;C00525;C00954
Dynorphin metabolism	8	5	4	1.7647	0.16113	0.458	0.10186	0	0	1	1	1	P7	CE2751;CE4754;CE2890;CE4753
Porphyrin metabolism	43	16	9	9.4855	0.33457	0.52677	0.11007	0	0	1	1	1	P8	C05768;C05769;C05791;C00931;C00500;C05770;C00167;C00486;C03263
Biopterin metabolism	22	14	8	4.853	0.33251	0.53808	0.11154	0	0	1	1	1	P9	C00272;C03684;C04874;CE2705;C00079;thbpt4acam;C04244;CE5236;C00268;C00082
Pyrimidine metabolism	70	29	15	15.442	0.40593	0.55117	0.11329	0	0	1	1	1	P10	C00363;C00064;C00104;C00399;C05100;C00025;C00055;C00415;C00458;C00349;C00112;C00119;C00081;C00672;C00460
Glutathione Metabolism	19	10	6	4.1913	0.3243	0.56712	0.11551	2	0.02	1	1	1	P11	C01879;C00025;C00127;C03170;C02090;C03740;C00051
Butanoate metabolism	34	23	12	7.5002	0.41606	0.57941	0.11727	0	0	1	1	1	P12	C00025;C00024;C00068;C00109;C05548;C00431;C05125;C00232;C06006;C00164;C00042;C06010
Glutamate metabolism	15	8	5	3.3089	0.31649	0.58701	0.11839	0	0	1	1	1	P13	C00025;C00127;C00064;C00042;C00051;C00232
Vitamin B6 (pyridoxine) metabolism	11	6	4	2.4265	0.30364	0.61364	0.12249	4	0.04	1	1	1	P14	C00018;C00534;C00647;C00314
Glycerophospholipid metabolism	156	41	20	34.413	0.51319	0.63334	0.12572	0	0	1	1	1	P15	C00024;C04230;C04874;C00422;C04317;C00319;C06427;C05673;C00670;C00165;C00588;C00346;C00577;C06459;C03557;C00187;C00184;C00055;C00219;C00416
Ascorbate (Vitamin C) and Aldarate Metabolism	29	13	7	6.3972	0.4364	0.65153	0.12887	0	0	1	1	1	P16	C00127;C00725;C00051;C02147;CE5985;C05411;C00818;C01620;C02045
Vitamin E metabolism	54	31	15	11.912	0.54636	0.68145	0.13444	0	0	1	1	1	P17	C00024;CE5842;CE5847;CE5723;CE5022;CE5844;CE7144;CE5986;CE5835;CE5719;CE5850;CE5851;CE1926;CE1925;CE5846
Omega-3 fatty acid metabolism	39	18	9	8.6031	0.51934	0.69723	0.13759	0	0	1	1	1	P18	C00024;CE4822;C16300;C04785;C16328;C16321;CE4852;CE4814;CE4813;CE4812;C06427;CE4786
Alanine and Aspartate Metabolism	30	9	5	6.6178	0.44664	0.70072	0.13831	1	0.01	1	1	1	P19	C00025;C00024;C00940;C00064;C01042;C00327
Hyaluronan Metabolism	8	2	2	1.7647	0.22861	0.72728	0.1441	0	0	1	1	1	P20	C00140;C00167
Nucleotide Sugar Metabolism	7	2	2	1.5442	0.22861	0.72728	0.1441	0	0	1	1	1	P21	C00167;C00842
Nitrogen metabolism	6	2	2	1.3236	0.22861	0.72728	0.1441	0	0	1	1	1	P22	C00025;C00064
Carnitine shuttle	72	37	17	15.883	0.65429	0.76498	0.15337	0	0	1	1	1	P23	ptdcacrn;vacccrn;C05272;arachdcoa;dcsptn1coa;elaidcrn;clpndcoa;hexccrn;hdcoa;odecrn;lnlccrn;dlnlcgcrn;clpndcrn;ttdcrn;dcsptn1crn;eicostetcoa;dmhptcrn;lneldccrn;hpdcacrn;tmndnccoa
Vitamin B5 - CoA biosynthesis from pantothenate	12	5	3	2.6471	0.45935	0.7837	0.15854	1	0.01	1	1	1	P24	C00112;C04079;C00831
Lysine metabolism	52	17	8	11.471	0.61938	0.78463	0.15881	1	0.01	1	1	1	P25	C00025;C04092;C05543;C04076;C03239;C00450;C00408;C00042;C01259
Arginine and Proline Metabolism	45	22	10	9.9267	0.66868	0.8056	0.16519	0	0	1	1	1	P26	C00025;C00024;C00148;C00327;C02946;C00073;C00763;C04281;C05938;C00042;C00064;C05936
Phosphatidylinositol phosphate metabolism	59	13	6	13.015	0.6535	0.82936	0.17329	0	0	1	1	1	P27	C04549;C00416;C00055;C01204;C00165;C15658
Aspartate and asparagine metabolism	114	48	21	25.148	0.76478	0.8431	0.1785	0	0	1	1	1	P28	C00025;C00024;C00148;C00232;C05829;C02238;C03740;C02567;C05572;C05938;C05931;C05936;C00064;C00109;C02571;C01879;C02630;C00127;C00327;C02946;C00051;CE1943;C04281;C04282
De novo fatty acid biosynthesis	106	23	10	23.383	0.73523	0.85232	0.18224	0	0	1	1	1	P29	C00024;clpndcoa;CE2249;C06427;C06426;C06429;CE0852;hdcoa;tmndnccoa;C00219
Vitamin B9 (folate) metabolism	33	11	5	7.2796	0.67536	0.85619	0.18389	2	0.02	1	1	1	P30	C00025;C01045;C00415;C00664;C00921
Vitamin B3 (nicotinate and nicotinamide) metabolism	28	11	5	6.1766	0.67536	0.85619	0.18389	0	0	1	1	1	P31	C00025;C00064;C05841;C00119;C00301
Phytanic acid peroxisomal oxidation	34	11	5	7.5002	0.67536	0.85619	0.18389	0	0	1	1	1	P32	C00024;CE5127;CE5124;C00042;CE5938
Glycosphingolipid biosynthesis - globoseries	16	3	2	3.5295	0.46748	0.85772	0.18455	7	0.07	1	1	1	P33	C00055;C04737
Lipoate metabolism	8	3	2	1.7647	0.46748	0.85772	0.18455	4	0.04	1	1	1	P34	CE2102;C00725
Caffeine metabolism	11	6	3	2.4265	0.61506	0.86872	0.18951	8	0.08	1	1	1	P35	C13747;C16359;C16355;C07480
Selenoamino acid metabolism	35	9	4	7.7208	0.70227	0.88685	0.19864	5	0.05	1	1	1	P36	C05686;C00109;C00018;C00212;C05691
Fatty acid activation	74	29	12	16.324	0.81319	0.89659	0.20415	0	0	1	1	1	P37	C00024;eicostet;C05272;hpdca;arachdcoa;arachd;clpndcoa;strdnc;lneldc;hdcoa;C06427;C06426;dcsptn1coa;eicostetcoa;tethex3;tmndnccoa
Glycosphingolipid metabolism	67	22	9	14.78	0.80748	0.90305	0.20808	0	0	1	1	1	P38	C00024;C00588;C00346;C00319;C00055;C06125;C02934;C12144;C02744
Purine metabolism	80	34	14	17.647	0.83147	0.90378	0.20854	0	0	1	1	1	P39	C00025;C00360;C00104;C00212;C00559;C00294;C00330;C00119;C06196;C01762;C04734;C00081;C00672;C00064
Drug metabolism - other enzymes	31	12	5	6.8384	0.76255	0.9038	0.20855	6	0.06	1	1	1	P40	C16633;C16631;C16617;C16543;C04242
TCA cycle	31	15	6	6.8384	0.80726	0.91848	0.21858	0	0	1	1	1	P41	C00068;C00024;C00104;C00399;C00081;C00042
Omega-6 fatty acid metabolism	55	15	6	12.133	0.80726	0.91848	0.21858	0	0	1	1	1	P42	CE4829;C00024;CE4835;CE2435;C00219;CE4795;CE5116;CE5114
Di-unsaturated fatty acid beta-oxidation	26	7	3	5.7354	0.73692	0.92196	0.22121	0	0	1	1	1	P43	C00024;CE2421;CE2435
N-Glycan Degradation	16	7	3	3.5295	0.73692	0.92196	0.22121	1	0.01	1	1	1	P44	C00140;n2m2nmn;C01019
Keratan sulfate degradation	68	4	2	15	0.65455	0.92582	0.22426	0	0	1	1	1	P45	C00140;C01019
Alkaloid biosynthesis II	10	4	2	2.2059	0.65455	0.92582	0.22426	0	0	1	1	1	P46	C01416;C06178
Heparan sulfate degradation	34	4	2	7.5002	0.65455	0.92582	0.22426	4	0.04	1	1	1	P47	C00024;C00140
N-Glycan biosynthesis	48	10	4	10.588	0.79113	0.92844	0.22641	2	0.02	1	1	1	P48	C00112;C01246;C00055;C00096
Valine, leucine and isoleucine degradation	65	28	11	14.339	0.86583	0.93172	0.22922	0	0	1	1	1	P49	C00025;C00068;C00024;C00349;C05118;C00183;C00164;C00042;C03465;C00233;CE2028;CE5068;C06002;C05119;C00671;C02170
Glycolysis and Gluconeogenesis	49	13	5	10.809	0.8307	0.93688	0.23391	0	0	1	1	1	P50	C00068;C00024;C00900;C05125;C00186
Fatty acid oxidation	35	13	5	7.7208	0.8307	0.93688	0.23391	0	0	1	1	1	P51	C00024;arachdcoa;dcsptn1coa;hdcoa;C00399;eicostetcoa;tmndnccoa
Fatty Acid Metabolism	63	16	6	13.897	0.86104	0.94518	0.24226	0	0	1	1	1	P52	C00024;C02571;C05272;ocdcya;lneldc;C00187
Xenobiotics metabolism	110	39	15	24.265	0.9123	0.95327	0.25163	0	0	1	1	1	P53	C00051;4nphsf;C14792;C14793;C14790;C14791;C00167;C14788;C06205;C14874;C14871;CN0016;C14802;C14800;C14040
3-oxo-10R-octadecatrienoate beta-oxidation	27	11	4	5.956	0.85729	0.95553	0.25452	0	0	1	1	1	P54	C00024;CE5305;CE5324;CE5325;CE5317;CE5313;CE5312
Methionine and cysteine metabolism	94	27	10	20.736	0.90884	0.95782	0.25759	0	0	1	1	1	P55	C00025;C00024;C00155;C00109;C00542;C02291;C05823;C00491;C00073;C00127;C00051;C02712;C00212
Bile acid biosynthesis	82	42	16	18.089	0.92576	0.96041	0.26126	0	0	1	1	1	P56	C05463;C05465;C05446;C05122;CE5560;C05462;CE1272;C05452;C05455;C05466;C00695;C02528;C04483;C02592;C15517;C15516;C00187;CE0232
Mono-unsaturated fatty acid beta-oxidation	19	5	2	4.1913	0.78468	0.96135	0.26265	0	0	1	1	1	P57	C00024;CE0852
Sialic acid metabolism	107	23	8	23.603	0.93103	0.9722	0.28145	0	0	1	1	1	P58	C00140;C05796;C00645;C04737;C01674;C00165;C05396;C00055
Pyruvate Metabolism	20	9	3	4.4119	0.88769	0.97363	0.28442	0	0	1	1	1	P59	C00256;C00024;C00186;C00051
Vitamin B1 (thiamin) metabolism	20	9	3	4.4119	0.88769	0.97363	0.28442	0	0	1	1	1	P60	C00024;C00068;C05125
Histidine metabolism	33	13	4	7.2796	0.93753	0.98355	0.31049	1	0.01	1	1	1	P61	C00025;C00024;C00051;C00664
Fatty acid oxidation, peroxisome	28	10	3	6.1766	0.92907	0.98493	0.31524	0	0	1	1	1	P62	C00024;arachdcoa;dcsptn1coa;clpndcoa;C00042;tmndnccoa
Vitamin A (retinol) metabolism	67	38	13	14.78	0.97029	0.98669	0.32192	0	0	1	1	1	P63	CE5594;CE2953;retnglc;CE1617;C15493;CE2961;C16679;C16677;retinol-cis-13;retinol-cis-11;C00167;13-cis-retn;C00473;C16680;CE2959;CE5756;CE5653;CE2962;CE1754;CE5590;CE2952;C00899;C00416;C00777
Galactose metabolism	41	28	9	9.0443	0.9707	0.98884	0.33124	0	0	1	1	1	P64	C00104;C05396;C00140;C05404;C00577;C00112;C00492;C05796;C00081
Glycine, serine, alanine and threonine metabolism	88	28	9	19.412	0.9707	0.98884	0.33124	0	0	1	1	1	P65	C00025;C00024;C00155;CE1554;C00719;C00256;C01005;C00073;C00160;C00109;C00051
Beta-Alanine metabolism	20	7	2	4.4119	0.92252	0.98953	0.33462	17	0.17	1	1	1	P66	C00025;C01013
Leukotriene metabolism	92	55	19	20.295	0.98496	0.9927	0.3533	0	0	1	1	1	P67	C00024;CE5995;CE5994;CE2056;CE2054;C00219;CE5976;CE5141;C04853;CE5946;CE5947;C00909;CE5525;CE3554;C05952;C05951;CE5531;C00051;CE4993
Fructose and mannose metabolism	33	15	4	7.2796	0.97445	0.99418	0.36478	0	0	1	1	1	P68	C00577;C01019;C00096;CE2847
Starch and Sucrose Metabolism	33	15	4	7.2796	0.97445	0.99418	0.36478	0	0	1	1	1	P69	C01835;CE2837;C00721;C00718;strch2;C00167
Limonene and pinene degradation	10	8	2	2.2059	0.95474	0.99456	0.36811	0	0	1	1	1	P70	t2m26dcoa;C02452;c2m26dcoa;C00964;C02759
Pentose and Glucuronate Interconversions	15	8	2	3.3089	0.95474	0.99456	0.36811	0	0	1	1	1	P71	C00167;C00231
Vitamin D3 (cholecalciferol) metabolism	16	12	3	3.5295	0.97309	0.9952	0.37438	6	0.06	1	1	1	P72	C01561;CE6027;CE2204
Glycosphingolipid biosynthesis - ganglioseries	62	9	2	13.677	0.97389	0.99717	0.39999	8	0.08	1	1	1	P73	C00055;C06125
Hexose phosphorylation	20	13	3	4.4119	0.98376	0.99732	0.40254	0	0	1	1	1	P74	C05839;C00104;C00081
Propanoate metabolism	31	13	3	6.8384	0.98376	0.99732	0.40254	0	0	1	1	1	P75	C00024;C00109;C06002;C01013;C00164
Putative anti-Inflammatory metabolites formation from EPA	27	21	5	5.956	0.99398	0.99865	0.43399	0	0	1	1	1	P76	C00025;CE7111;C00051;CE7087;CE7086;CE7079
Prostaglandin formation from arachidonate	78	59	18	17.206	0.99812	0.99923	0.45848	0	0	1	1	1	P77	CE5703;CE5700;CE6238;CE5704;CE6236;C00584;CE5535;CE5537;CE5925;CE5533;C01312;C05963;CE5926;C00051;C00219;CE5928;C05954;C00024;C05962;C00696;CE1447;C11695;CE6244;CE6245;CE6242;CE6243;CE6241;C05953;C05956;C05957;C00427;C05955;CE4877;CE6235;CE5730;CE5534;CE5930;C11304;C02198
Pentose phosphate pathway	37	24	5	8.1619	0.99858	0.99972	0.50069	0	0	1	1	1	P78	C00281;C00620;C00231;C00117;C00119;C06222;C00673;C00301;C05382
Saturated fatty acids beta-oxidation	36	13	2	7.9414	0.99736	0.9998	0.51256	0	0	1	1	1	P79	C00024;C05272
C21-steroid hormone biosynthesis and metabolism	112	81	25	24.706	0.99954	0.9998	0.51306	0	0	1	1	1	P80	andrstndn;chsterols;C05480;C01227;C05488;C00535;C05497;C05490;CE1347;CE1342;CE1349;C03917;CE1352;C00410;C05472;C05476;C03772;C00167;C00486;andrstrnglc;C05446;C05477;5adtststeroneglc;C05452;dhea;C02373;C00187;C00280;estradiolglc;ahandrostanglc;C02140;tststeroneglc;C04373;C05139;C00523
Squalene and cholesterol biosynthesis	55	33	7	12.133	0.99965	0.99992	0.54875	0	0	1	1	1	P81	C00024;44mctr;CE2315;C01107;CE2313;C03428;C05108;C01189;C03845;C08821;C15782;C11455;C00164;C15783;C00187
Linoleate metabolism	46	30	6	10.147	0.99966	0.99993	0.55363	1	0.01	1	1	1	P82	C00127;C04230;C08261;C00051;CE5528;C06426;C00167
Androgen and estrogen biosynthesis and metabolism	95	59	15	20.956	0.99991	0.99997	0.58244	0	0	1	1	1	P83	C05300;C01227;C00535;C18045;C05294;C05293;C05299;C05298;CE2184;CE2180;CE2189;C03917;CE1356;CE1358;C18075;C03772;C00167;C00674;C04373;C03170;C14497;CE5254;CE5250;CE5253;C05503;C00280;CE5249;C11135;C11134;C11136;C02090;C04295;C00051;CE2209;C05139;C00523;C05285
Arachidonic acid metabolism	95	64	16	20.956	0.99996	0.99999	0.61226	0	0	1	1	1	P84	C00025;C00024;C14772;C06315;C06314;C00427;leuktrF4;CE6250;arachd;C14774;C14775;C04654;C14773;C06427;C01312;C02198;C00584;leuktrC4;C00909;C00696;C05951;C00127;C00051;C00219
D4&E4-neuroprostanes formation	37	33	5	8.1619	0.99999	1	0.6647	0	0	1	1	1	P85	CE6432;CE6435;CE6450;CE6446;CE6438;CE6459;CE6458;CE6457;CE6456;CE6455;CE6454;CE6453;CE6452;CE6451;CE6429;CE6462;CE6463;CE6466;CE6467;CE6464;CE6465;CE6445;CE6460;CE6447;CE6448;CE6449;CE6420;CE6461;CE6426;CE6444;CE6423
R Group Synthesis	7	2	1	1.5442	0.72803	1	1	0	0	1	1	1	P86	C05272
C5-Branched dibasic acid metabolism	10	4	1	2.2059	0.92623	1	1	3	0.03	1	1	1	P87	C00024
Vitamin B2 (riboflavin) metabolism	8	1	1	1.7647	0.47832	1	1	0	0	1	1	1	P88	C00255
Glycosylphosphatidylinositol(GPI)-anchor biosynthesis	6	3	1	1.3236	0.85831	1	1	2	0.02	1	1	1	P89	C00165
Glycosphingolipid biosynthesis - lactoseries	14	1	1	3.0883	0.47832	1	1	0	0	1	1	1	P90	C00055
Parathio degradation	6	4	1	1.3236	0.92623	1	1	10	0.1	1	1	1	P91	C06604
Blood Group Biosynthesis	44	1	1	9.7061	0.47832	1	1	0	0	1	1	1	P92	C00055
Electron transport chain	7	2	1	1.5442	0.72803	1	1	10	0.1	1	1	1	P93	C00399
Glyoxylate and Dicarboxylate Metabolism	12	5	1	2.6471	0.96162	1	1	0	0	1	1	1	P94	C00160
CoA Catabolism	7	2	1	1.5442	0.72803	1	1	19	0.19	1	1	1	P95	C00831
Glycosphingolipid biosynthesis - neolactoseries	16	1	1	3.5295	0.47832	1	1	0	0	1	1	1	P96	C00055
Polyunsaturated fatty acid biosynthesis	21	4	1	4.6325	0.92623	1	1	0	0	1	1	1	P97	C00024
Keratan sulfate biosynthesis	66	1	1	14.559	0.47832	1	1	0	0	1	1	1	P98	C00055
O-Glycan biosynthesis	16	1	1	3.5295	0.47832	1	1	0	0	1	1	1	P99	C00055
Proteoglycan biosynthesis	27	2	1	5.956	0.72803	1	1	0	0	1	1	1	P100	C00167
Vitamin K metabolism	3	2	1	0.66178	0.72803	1	1	2	0.02	1	1	1	P101	C05849
Dimethyl-branched-chain fatty acid mitochondrial beta-oxidation	19	2	1	4.1913	0.72803	1	1	8	0.08	1	1	1	P102	C00024
Carbon fixation	10	3	1	2.2059	0.85831	1	1	11	0.11	1	1	1	P103	C00231
